# Supplementary material for: Performance of Multiple Metagenomics Pipelines in Understanding Microbial Diversity of a Low-Biomass Spacecraft Assembly Facility
Source: Front Microbiol. 2021 Sep 28;12:685254. doi: 10.3389/fmicb.2021.685254 (PMC8508200; doi:10.3389/fmicb.2021.685254)
Supplement: Supplementary Table 1 — Dormancy and sporulation subsystems (A) and all subsystems (B) detected by vendor J using the SEED database. [file Table_1.xlsx]

## Sheet: SEED compiled
Supplemental Table 1A: Dormancy and sporulation subsystems detected by Vendor J using the SEED database.
Database	Category	Subcategory	Subsystem	Role description	FC2	FC9	MC2	S108	S12	S14	S16	S17	S18	S20	S29	S30	S41	S42	S43	S44	S45	S57	S76	S99
SEED	Cellular Processes	Cell Cycle, Cell Division and Death	Stationary phase, Dormancy, Persistence	HipAB system implicated in growth arrest, persistence and drug tolerance			7	272	94		29	79	26	213	46	56	44	106	1103	50	86	252	66
SEED	Cellular Processes	Cell Cycle, Cell Division and Death	Stationary phase, Dormancy, Persistence	Mycobacterial signal transduction system MprAB required for persistent infections				57	15		46	39	29	68	12	62	31	39	242	25	49	89	165
SEED	Cellular Processes	Cell Cycle, Cell Division and Death	Stationary phase, Dormancy, Persistence	Ribosomal hibernation related cluster			74	2421	272	29	536	621	425	1170	1898	1978	301	995	7165	276	500	1924	569
SEED	Cellular Processes	Prokaryotic cell type differentiation	Sporulation	Coat proteins CotJABC			15				62	24	21		519	570	1		4	2	1	90	6
SEED	Cellular Processes	Prokaryotic cell type differentiation	Sporulation	Dipicolinate Synthesis									7									6	1
SEED	Cellular Processes	Prokaryotic cell type differentiation	Sporulation	Exosporium			138	2			1357	624	258	54	6314	6720			5		4
SEED	Cellular Processes	Prokaryotic cell type differentiation	Sporulation	Forespore to mother cell channel								2			2				1			36
SEED	Cellular Processes	Prokaryotic cell type differentiation	Sporulation	Spore germinant receptors			206	2			2266	1362	705	121	10227	10793		7	2		4	32	7
SEED	Cellular Processes	Prokaryotic cell type differentiation	Sporulation	Spore germination			346	48		2	3104	1656	969	130	16414	18313	5	2	31		17	71	14
SEED	Cellular Processes	Prokaryotic cell type differentiation	Sporulation	Sporulation Cluster	68		314	105	15		1237	764	408	142	9454	9766	27	180	609	20	110	282	50
SEED	Cellular Processes	Prokaryotic cell type differentiation	Sporulation	Sporulation gene orphans			395	64			3020	1841	681	144	20138	20784	10	4	34	2	11	48	14
SEED	Cellular Processes	Prokaryotic cell type differentiation	Sporulation	Sporulation proteins SigEG cluster			65	14			935	651	234	35	5306	5813	4	14	28	2	16	418	18
SEED	Cellular Processes	Prokaryotic cell type differentiation	Sporulation	Sporulation proteins SpoIIIAA-SpoIIIAH			85	6			521	295	117	12	2996	3408	7	2	6		12	237	4
SEED	Cellular Processes	Prokaryotic cell type differentiation	Sporulation	Sporulation proteins SpoVA cluster			94	28		1	996	787	430	44	7276	7858	4		26		15	390	28
SEED	Cellular Processes	Prokaryotic cell type differentiation	Sporulation	Sporulation-associated proteins with broader functions			20	5	5	1	172	66	32	11	1182	1202	5	57	73	5	10	220	10
SEED	Cellular Processes	Prokaryotic cell type differentiation	Sporulation	SpoVS protein family			20	2			117	92	70	10	1364	1412			6			7

## Sheet: SEED Complete
Supplemental Table 1B: All subsystems detected by Vendor J using the SEED database.
Database	Category	Subcategory	Subsystem	Role description	FC2	FC9	MC2	S108	S12	S14	S16	S17	S18	S20	S29	S30	S41	S42	S43	S44	S45	S57	S76	S99
SEED	Cell Envelope	Cell Envelope, Capsule and Slime layer	Capsule and Slime layer	Alginate biosynthesis				606	33		29	31	18	25	8	8	63	40	284	12	104	58	6
SEED	Cell Envelope	Cell Envelope, Capsule and Slime layer	Capsule and Slime layer	Colanic acid synthesis				14	7		2	4		12	6	6		13	112	7	8	93	8
SEED	Cell Envelope	Cell Envelope, Capsule and Slime layer	Capsule and Slime layer	dTDP-rhamnose synthesis			142	1084	156	30	735	924	442	784	1183	1317	207	568	2696	278	448	1284	576
SEED	Cell Envelope	Cell Envelope, Capsule and Slime layer	Capsule and Slime layer	dTDP-rhamnose synthesis -- gjo	3		127	1509	331	57	760	1053	541	1686	3153	3483	379	976	4670	293	619	1901	671
SEED	Cell Envelope	Cell Envelope, Capsule and Slime layer	Capsule and Slime layer	Extracellular matrix proteins (PEL) involved in glucose-rich biofilm formation in Pseudomonas			2	70	3			24					12	11	56	4	9	14
SEED	Cell Envelope	Cell Envelope, Capsule and Slime layer	Capsule and Slime layer	Extracellular matrix proteins (PSL) involved in mannose-rich biofilm formation in Pseudomonas				220	2			6	2	1		3	5	8	11		11	13	1
SEED	Cell Envelope	Cell Envelope, Capsule and Slime layer	Capsule and Slime layer	Hyaluronic Acid-containing Cell Walls														1	2			1
SEED	Cell Envelope	Cell Envelope, Capsule and Slime layer	Capsule and Slime layer	Lipid-linked oligosaccharide synthesis related cluster	2		4	95	37	20	63	82	85	44	51	88	83	190	715	70	130	101	230
SEED	Cell Envelope	Cell Envelope, Capsule and Slime layer	Capsule and Slime layer	O-methyl phosphoramidate modification in capsular polysaccharide				1						3					14			2	7
SEED	Cell Envelope	Cell Envelope, Capsule and Slime layer	Capsule and Slime layer	Protein-O-mannosyltransferase and 16S rRNA (cytidine(1402)-2'-O)-methyltransferase cluster				58	20	3	29	56	76	30	50	49	36	154	338	70	87	97	134
SEED	Cell Envelope	Cell Envelope, Capsule and Slime layer	Capsule and Slime layer	Rcs two-component regulator of capsule synthesis									2	1	9			10	22		2	48
SEED	Cell Envelope	Cell Envelope, Capsule and Slime layer	Capsule and Slime layer	Streptococcal Hyaluronic Acid Capsule			56	10	2	7	198	109	75	8	840	883	38	108	153	23	60	54	18
SEED	Cell Envelope	Cell Envelope, Capsule and Slime layer	Capsule and Slime layer	Sulfoquinovose biosynthesis cluster			4	11			122	28	50	13	76	92		5	46	7		2	1
SEED	Cell Envelope	Cell Envelope, Capsule and Slime layer	Cell wall of Mycobacteria	Activation of fatty acids as acyl-adenylates cluster subgroup FadD10				39	12		35	20	13	54	25	36	16	13	148	18	13	57	152
SEED	Cell Envelope	Cell Envelope, Capsule and Slime layer	Cell wall of Mycobacteria	Biosynthesis of Arabinogalactan in Mycobacteria	13		2	384	184	45	170	536	296	997	324	611	299	500	1867	241	344	802	789
SEED	Cell Envelope	Cell Envelope, Capsule and Slime layer	Cell wall of Mycobacteria	Cell wall-associated cluster in Mycobacterium				64	29		72	40	40	104	48	67	9	20	299	55	28	121	294
SEED	Cell Envelope	Cell Envelope, Capsule and Slime layer	Cell wall of Mycobacteria	Galactosamine Substituent of Arabinogalactan in Mycobacteria				32	3		21	22	17	34	31	43	11	30	236	55	34	96	227
SEED	Cell Envelope	Cell Envelope, Capsule and Slime layer	Cell wall of Mycobacteria	Mycobacterial cell wall virulence lipid phthiocerol dimycocerosate (PDIM)				33	4		3	9	6	7	17	15	19	11	58	5	15	30	275	3
SEED	Cell Envelope	Cell Envelope, Capsule and Slime layer	Cell wall of Mycobacteria	Mycolic acid synthesis 2				48	19		110	72	87	146	98	101	4	33	370	37	25	109	354
SEED	Cell Envelope	Cell Envelope, Capsule and Slime layer	Cell wall of Mycobacteria	Outer membrane porins in Mycobacteria				18	3		18	6	1	9	14	21		4	40	8	6	7	66
SEED	Cell Envelope	Cell Envelope, Capsule and Slime layer	Cell wall of Mycobacteria	Phosphatidylinositol mannosides biosynthesis related cluster	1			126	37	5	47	99	95	149	90	129	65	184	766	76	151	140	390
SEED	Cell Envelope	Cell Envelope, Capsule and Slime layer	Gram-Negative (Diderm) cell wall components	Bacteroides capsular polysaccharide transcription antitermination proteins				2										3	6		2	81	8
SEED	Cell Envelope	Cell Envelope, Capsule and Slime layer	Gram-Negative (Diderm) cell wall components	Enterobacterial common antigen (LPS O-antigen)				359	11	8	9	16	28	34	22	20	14	109	768	8	31	157	115
SEED	Cell Envelope	Cell Envelope, Capsule and Slime layer	Gram-Negative (Diderm) cell wall components	Gram-negative cluster			10	133	10		141	157	69	117	174	155	11	121	851	23	36	222	130
SEED	Cell Envelope	Cell Envelope, Capsule and Slime layer	Gram-Negative (Diderm) cell wall components	KDO2-Lipid A biosynthesis	2		57	6475	781	74	844	1608	826	3607	940	1091	851	2979	22648	759	1513	5919	1900	12
SEED	Cell Envelope	Cell Envelope, Capsule and Slime layer	Gram-Negative (Diderm) cell wall components	Lipopolysaccharide in K12	3			2	3			2	14	2	6	3	2	1	20	6	4	80
SEED	Cell Envelope	Cell Envelope, Capsule and Slime layer	Gram-Negative (Diderm) cell wall components	Lipopolysaccharide-related cluster in Alphaproteobacteria		1		591	116	18	56	181	58	982	87	295	187	114	557	86	114	231	193
SEED	Cell Envelope	Cell Envelope, Capsule and Slime layer	Gram-Negative (Diderm) cell wall components	Outer membrane	2		2	269	90	12	35	281	82	285	134	124	96	191	648	65	140	1243	121
SEED	Cell Envelope	Cell Envelope, Capsule and Slime layer	Gram-Negative (Diderm) cell wall components	Outer membrane porins in Pseudomonas and Acinetobacter	4		6	2139	181	15	249	200	206	713	268	176	189	682	7261	231	385	734	537
SEED	Cell Envelope	Cell Envelope, Capsule and Slime layer	Gram-Negative (Diderm) cell wall components	Tol-Pal Cell Envelope Complex			11	2671	394	36	316	520	328	1911	263	460	319	734	7174	362	527	990	627
SEED	Cell Envelope	Cell Envelope, Capsule and Slime layer	Gram-Negative (Diderm) cell wall components	TonB-ExbBD energy transducing system				39	21		2	9	24	139	9	39	16	27	67	24	32	45	20
SEED	Cell Envelope	Cell Envelope, Capsule and Slime layer	Gram-Positive (Monoderm) cell wall components	Anthrose Biosynthesis			33	4			539	391	299	14				1			1	4	1
SEED	Cell Envelope	Cell Envelope, Capsule and Slime layer	Gram-Positive (Monoderm) cell wall components	D-alanylation of teichoic acid	17		97		29	5	651	473	271	57	5063	4988	20	340	85	20	47	103	4
SEED	Cell Envelope	Cell Envelope, Capsule and Slime layer	Gram-Positive (Monoderm) cell wall components	Teichuronic acid biosynthesis									1	1	89	88			3		3
SEED	Cell Envelope	Cell Envelope, Capsule and Slime layer	Peptidoglycan (Bacteria) or other polymers (Archaea)	Undecaprenyl-diphosphatases			57	693	125	18	613	377	214	567	2771	3157	127	396	3090	160	251	785	269
SEED	Cell Envelope	Cell Envelope, Capsule and Slime layer	S-layer	dTDP-3-acetamido-3,6-dideoxy-alpha-D-galactose synthesis			1	228	20	11	81	38	109	160	60	22	30	149	1465	56	75	199	75	2
SEED	Cell Envelope	Cell Envelope, Capsule and Slime layer	S-layer	Wall polysaccharide pyruvylation			77	17	7		344	169	87	25	3149	3255	13	146	76	18	10	91	22
SEED	Cellular Processes	Cell Cycle, Cell Division and Death	Bacterial cell division related cluster 2				43	721	73	7	127	251	138	710	735	904	166	298	1735	127	172	494	202
SEED	Cellular Processes	Cell Cycle, Cell Division and Death	Bacterial checkpoint-control-related cluster		32		89	1677	247	24	815	652	475	983	4813	4813	301	1026	6027	288	499	2114	579
SEED	Cellular Processes	Cell Cycle, Cell Division and Death	Cell division cluster		101	2	714	13299	2282	322	4637	5220	3415	10241	20835	22213	2567	7726	40493	2315	3845	14018	5276	26
SEED	Cellular Processes	Cell Cycle, Cell Division and Death	Cell division initiation related cluster		33		437	5656	1085	80	3394	3386	2000	4165	18264	20333	1289	2892	14574	1024	2137	3605	2683	14
SEED	Cellular Processes	Cell Cycle, Cell Division and Death	Control of cell elongation - division cycle in Bacilli		21		183	1	32		899	469	293	71	3140	3764	5	412	80	26	35	26	3
SEED	Cellular Processes	Cell Cycle, Cell Division and Death	FtsEX cell-division-associated signaling system				4	564	176	18	42	266	147	916	128	161	216	319	831	71	281	1244	122
SEED	Cellular Processes	Cell Cycle, Cell Division and Death	Macromolecular synthesis operon		16	2	161	3359	612	71	886	1288	845	2513	4104	4912	652	1699	9923	489	937	3283	1184
SEED	Cellular Processes	Cell Cycle, Cell Division and Death	MukBEF Chromosome Condensation					2			2				2		2	8	37	6	7	59
SEED	Cellular Processes	Cell Cycle, Cell Division and Death	Programmed Cell Death and Toxin-antitoxin Systems	A new toxin - antitoxin system				520	13	5	21	98	54	134	37	94	39	217	1958	23	67	193	216	8
SEED	Cellular Processes	Cell Cycle, Cell Division and Death	Programmed Cell Death and Toxin-antitoxin Systems	Barnase-barstar complex			11	17	3		12	9	10	3	1394	1466	3	8	67	6	32	27	7
SEED	Cellular Processes	Cell Cycle, Cell Division and Death	Programmed Cell Death and Toxin-antitoxin Systems	Entericidin															2			5
SEED	Cellular Processes	Cell Cycle, Cell Division and Death	Programmed Cell Death and Toxin-antitoxin Systems	MazEF toxin-antitoxing (programmed cell death) system				16	28			30	5	143	10	46	19	8	27	1	7	37	2
SEED	Cellular Processes	Cell Cycle, Cell Division and Death	Programmed Cell Death and Toxin-antitoxin Systems	Murein hydrolase regulation and cell death	36		345	1355	161	15	1303	876	527	865	12534	13474	197	594	4722	180	286	1125	387
SEED	Cellular Processes	Cell Cycle, Cell Division and Death	Programmed Cell Death and Toxin-antitoxin Systems	Nucleoside triphosphate pyrophosphohydrolase MazG	2		7	547	47	4	79	162	137	448	95	164	95	303	1679	62	154	559	194
SEED	Cellular Processes	Cell Cycle, Cell Division and Death	Programmed Cell Death and Toxin-antitoxin Systems	Phd-Doc, YdcE-YdcD toxin-antitoxin (programmed cell death) systems			9	659	135	3	173	233	173	632	724	1007	159	261	1838	115	213	386	381
SEED	Cellular Processes	Cell Cycle, Cell Division and Death	Programmed Cell Death and Toxin-antitoxin Systems	Possible new toxin-antitoxin system including DivIC			4	144	38	2	46	51	44	104	50	53	45	165	772	59	67	98	173
SEED	Cellular Processes	Cell Cycle, Cell Division and Death	Programmed Cell Death and Toxin-antitoxin Systems	Programmed cell death toxin-antitoxin PezAT				14					1	2	1		2	59	16	4	3	19
SEED	Cellular Processes	Cell Cycle, Cell Division and Death	Programmed Cell Death and Toxin-antitoxin Systems	Toxin-Antitoxin MT1			2	78	29		28	44	24	66	42	64	22	67	312	29	28	60	167
SEED	Cellular Processes	Cell Cycle, Cell Division and Death	Programmed Cell Death and Toxin-antitoxin Systems	Toxin-antitoxin replicon stabilization systems			6	69	7	2	40	11	19	51	21	5	24	104	1070	21	44	81	37
SEED	Cellular Processes	Cell Cycle, Cell Division and Death	Programmed Cell Death and Toxin-antitoxin Systems	Toxin-Antitoxin system HigAB	2		12	2328	277	26	300	428	260	1079	260	348	303	1063	10709	234	392	1130	648	4
SEED	Cellular Processes	Cell Cycle, Cell Division and Death	Programmed Cell Death and Toxin-antitoxin Systems	YoeB-YefM toxin-antitoxin system				531	149	3	357	222	123	847	217	143	156	593	5380	190	296	614	261	6
SEED	Cellular Processes	Cell Cycle, Cell Division and Death	Stationary phase, Dormancy, Persistence	HipAB system implicated in growth arrest, persistence and drug tolerance			7	272	94		29	79	26	213	46	56	44	106	1103	50	86	252	66
SEED	Cellular Processes	Cell Cycle, Cell Division and Death	Stationary phase, Dormancy, Persistence	Mycobacterial signal transduction system MprAB required for persistent infections				57	15		46	39	29	68	12	62	31	39	242	25	49	89	165
SEED	Cellular Processes	Cell Cycle, Cell Division and Death	Stationary phase, Dormancy, Persistence	Ribosomal hibernation related cluster			74	2421	272	29	536	621	425	1170	1898	1978	301	995	7165	276	500	1924	569
SEED	Cellular Processes	Cell Cycle, Cell Division and Death	Two cell division clusters relating to chromosome partitioning		35		288	97	18		962	595	414	93	6053	6110	53	525	398	27	115	483	61
SEED	Cellular Processes	Microbial communities	Quorum sensing and biofilm formation	Autoinducer 2 (AI-2) transport and processing (lsrACDBFGE operon)			114	9			996	616	249	21	5891	6132	2	32	22		3	73
SEED	Cellular Processes	Microbial communities	Quorum sensing and biofilm formation	Biofilm Adhesin Biosynthesis				591	16	2	10	38	7	32	3	23	8	99	400	13	36	100	101
SEED	Cellular Processes	Microbial communities	Quorum sensing and biofilm formation	Biofilm formation in Staphylococcus	48		56	1	29		5	13	117	36	2	3	20	4	84	9	11	9	2
SEED	Cellular Processes	Microbial communities	Quorum sensing and biofilm formation	Quorum sensing in Yersinia			25	23			115	91	15	32	2	2	17	10	39	4	10	28	5
SEED	Cellular Processes	Microbial communities	Quorum sensing and biofilm formation	Quorum-sensing related cluster								2		2			1	3	46		7	4	6
SEED	Cellular Processes	Microbial communities	Sex pheromones in Enterococcus faecalis and other Firmicutes		4		243	21	5	4	1727	966	503	82	6625	7074	28	110	115	7	47	55	5
SEED	Cellular Processes	Motility and Chemotaxis	Chemotaxis in Escherichia coli and Bacillus subtilis		1		134	4279	545	117	790	1943	774	2090	4381	4950	796	1089	4325	454	1244	1345	462
SEED	Cellular Processes	Motility and Chemotaxis	Flagellum		10		388	11111	1424	137	3634	3899	1731	4686	20507	22298	1571	1558	6011	680	1830	2654	729	3
SEED	Cellular Processes	Prokaryotic cell type differentiation	Heterocyst development	Heterocyst formation in cyanobacteria							1	3		1					16	8	1	3	3
SEED	Cellular Processes	Prokaryotic cell type differentiation	Sporulation	Coat proteins CotJABC			15				62	24	21		519	570	1		4	2	1	90	6
SEED	Cellular Processes	Prokaryotic cell type differentiation	Sporulation	Dipicolinate Synthesis									7									6	1
SEED	Cellular Processes	Prokaryotic cell type differentiation	Sporulation	Exosporium			138	2			1357	624	258	54	6314	6720			5		4
SEED	Cellular Processes	Prokaryotic cell type differentiation	Sporulation	Forespore to mother cell channel								2			2				1			36
SEED	Cellular Processes	Prokaryotic cell type differentiation	Sporulation	Spore germinant receptors			206	2			2266	1362	705	121	10227	10793		7	2		4	32	7
SEED	Cellular Processes	Prokaryotic cell type differentiation	Sporulation	Spore germination			346	48		2	3104	1656	969	130	16414	18313	5	2	31		17	71	14
SEED	Cellular Processes	Prokaryotic cell type differentiation	Sporulation	Sporulation Cluster	68		314	105	15		1237	764	408	142	9454	9766	27	180	609	20	110	282	50
SEED	Cellular Processes	Prokaryotic cell type differentiation	Sporulation	Sporulation gene orphans			395	64			3020	1841	681	144	20138	20784	10	4	34	2	11	48	14
SEED	Cellular Processes	Prokaryotic cell type differentiation	Sporulation	Sporulation proteins SigEG cluster			65	14			935	651	234	35	5306	5813	4	14	28	2	16	418	18
SEED	Cellular Processes	Prokaryotic cell type differentiation	Sporulation	Sporulation proteins SpoIIIAA-SpoIIIAH			85	6			521	295	117	12	2996	3408	7	2	6		12	237	4
SEED	Cellular Processes	Prokaryotic cell type differentiation	Sporulation	Sporulation proteins SpoVA cluster			94	28		1	996	787	430	44	7276	7858	4		26		15	390	28
SEED	Cellular Processes	Prokaryotic cell type differentiation	Sporulation	Sporulation-associated proteins with broader functions			20	5	5	1	172	66	32	11	1182	1202	5	57	73	5	10	220	10
SEED	Cellular Processes	Prokaryotic cell type differentiation	Sporulation	SpoVS protein family			20	2			117	92	70	10	1364	1412			6			7
SEED	Clustering-based subsystems	Cell Division	Cell division related cluster		19		218	4465	588	53	2524	1932	900	2651	3351	3743	585	1912	15317	607	1034	3134	1532	18
SEED	Clustering-based subsystems	Cell Division	Cell division related cluster including coaD		5		127	3956	436	63	730	1104	591	2091	3010	3343	559	1486	9451	484	932	2553	1049	8
SEED	Clustering-based subsystems	Lysine Biosynthesis	Peptidase clustering with DAP				61	711	234	24	623	803	352	1058	3614	4012	294	586	2598	177	346	1514	415
SEED	Clustering-based subsystems	Possible heterocyst differentiation related cluster						26		2			4	6		1	11	5	105	229	13	17	7
SEED	Clustering-based subsystems	Shikimate kinase SK3 cluster						80	25		10	2	1	21	3	3	10	17	235	8	31	53	22
SEED	Clustering-based subsystems	Threonine synthase cluster					34	536	94	4	357	335	163	891	901	1123	136	318	1433	112	165	411	212
SEED	DNA Processing	DNA recombination	DNA recombination, archaeal									51			4				2	2			1
SEED	DNA Processing	DNA recombination	Replication-associated recombination protein RarA		26		87	2786	448	50	1525	1537	864	2100	3682	4084	502	1979	9348	592	913	2363	1092
SEED	DNA Processing	DNA recombination	RuvABC plus a hypothetical		5		59	1902	250	35	500	741	440	1374	1639	2160	410	1093	6345	326	552	2077	778	2
SEED	DNA Processing	DNA repair	2-phosphoglycolate salvage		4		11	773	58	2	251	165	96	503	620	667	106	277	2333	84	151	286	239
SEED	DNA Processing	DNA repair	ATP-dependent Nuclease								2							5	4			1
SEED	DNA Processing	DNA repair	DNA repair and recombination, eukaryotic														1
SEED	DNA Processing	DNA repair	DNA Repair Base Excision		26		341	8555	1170	163	2034	3341	2256	5572	10630	12360	1754	4412	24722	1647	2735	7162	3699	10
SEED	DNA Processing	DNA repair	DNA repair system including RecA, MutS and a hypothetical protein		28		92	2361	429	39	558	1040	519	1829	3063	3657	419	1394	6625	386	670	2778	865
SEED	DNA Processing	DNA repair	DNA repair, bacterial		46		391	8421	1533	184	2857	3267	2263	6542	12812	14948	1547	4658	21848	1335	2577	7263	3242	23
SEED	DNA Processing	DNA repair	DNA repair, bacterial DinG and relatives		19		160	1148	106	21	646	584	267	449	4359	4867	138	466	1127	90	283	767	294	6
SEED	DNA Processing	DNA repair	DNA repair, bacterial MutHLS system		29	4	148	1320	263	39	1257	1075	470	935	5929	6274	265	1181	4287	194	446	2819	463
SEED	DNA Processing	DNA repair	DNA repair, bacterial photolyase		12		48	1175	144	37	273	417	315	615	186	241	175	342	2949	134	261	484	451
SEED	DNA Processing	DNA repair	DNA repair, bacterial RecBCD pathway		53		279	4746	472	41	1952	1669	1493	2052	9921	10879	653	3207	17976	887	1403	3506	2136	4
SEED	DNA Processing	DNA repair	DNA repair, bacterial RecFOR pathway		25		143	3047	476	106	1582	1674	1094	2763	6432	6937	839	1906	7049	620	1057	4309	1094	10
SEED	DNA Processing	DNA repair	DNA repair, bacterial SbcCD exonuclease		40		177	2703	371	43	1294	987	668	1638	5703	6044	354	1377	10772	498	659	2702	1190	16
SEED	DNA Processing	DNA repair	DNA repair, bacterial UmuCD system				8	2576	348	26	251	485	236	1563	308	314	310	794	8363	225	426	1100	775	6
SEED	DNA Processing	DNA repair	DNA repair, bacterial UvrD and related helicases		22		132	2884	569	79	1110	1114	801	2366	4852	5048	595	2010	10632	546	1112	3099	1387	19
SEED	DNA Processing	DNA repair	DNA repair, UvrABC system		46		303	7145	1179	187	1844	2443	1389	5060	7754	8834	1301	3672	23352	1174	2126	6513	3057
SEED	DNA Processing	DNA repair	Possible DNA repair related cluster					8										11	17	1	2	36	2
SEED	DNA Processing	DNA repair	Potential DNA repair cluster					139	10	1	39	37	10	54	29	35	26	50	291	74	59	57	92
SEED	DNA Processing	DNA repair	RecA and RecX		2		102	701	92	17	357	301	232	427	1582	1765	171	586	2749	118	228	770	318
SEED	DNA Processing	DNA replication	DNA Helicase of Unknown Function					4				2		7	3	2	3	6	42	8	14	9	5
SEED	DNA Processing	DNA replication	DNA topoisomerases, Type II, ATP-dependent								4				6	4	4	2	9	7	5	12	5
SEED	DNA Processing	DNA replication	Plasmid replication					486	386	28	61	146	190	2451	176	645	294	116	775	133	180	233	223
SEED	DNA Processing	DNA sulfur modification	DNA phosphorothioation-dependent restriction system DptFGH									3		1	10	3	1		17			3
SEED	DNA Processing	DNA sulfur modification	DNA sulfur modification cluster					3			2	9	2	2	4	7	7	30	66	29	12	28	1
SEED	DNA Processing	DNA uptake, competence	DNA internalization-related cluster		19		228	2552	284	27	1343	1239	589	1473	5708	6359	412	1667	7740	396	719	2463	956	3
SEED	DNA Processing	DNA uptake, competence	DNA processing cluster		18		256	2392	425	48	1328	1243	699	1882	7538	8195	454	1730	8196	420	755	3227	927	6
SEED	DNA Processing	DNA uptake, competence	Late competence		22		164	16	4		1065	653	361	68	6524	6698	10	536	116	23	50	33	4
SEED	DNA Processing	Type I restriction-modification systems			41		108	7347	1209	136	995	1914	927	6238	922	1276	1175	3763	26168	1008	1694	7297	2369	9
SEED	Energy	Energy and Precursor Metabolites Generation	Central Metabolism	2-oxoglutarate dehydrogenase				13	8	10		42	8	1	12	11	8	21	106	9	16	29	16
SEED	Energy	Energy and Precursor Metabolites Generation	Central Metabolism	2-ketoacid oxidoreductases disambiguation	6		19	187	55	18	64	282	117	215	118	151	127	307	811	106	181	362	379
SEED	Energy	Energy and Precursor Metabolites Generation	Central Metabolism	Anaerobic module of TCA	23		164	205	89	22	483	512	270	271	2320	2485	147	400	1311	114	260	1257	217	2
SEED	Energy	Energy and Precursor Metabolites Generation	Central Metabolism	Branched-chain amino acids and alpha-keto acids utilization as energy sources			73	74			868	546	230	42	5560	6115	16	85	113	7	9	1472	40
SEED	Energy	Energy and Precursor Metabolites Generation	Central Metabolism	Butyrate kinase pathway														2	8			24	5
SEED	Energy	Energy and Precursor Metabolites Generation	Central Metabolism	Citrate lyase	2			4		5			2		11	12		146	39		15	586	6
SEED	Energy	Energy and Precursor Metabolites Generation	Central Metabolism	Cyanobacterial bypass in the TCA				1062	51	12	219	212	199	567	182	215	163	489	4671	249	351	571	575
SEED	Energy	Energy and Precursor Metabolites Generation	Central Metabolism	Dehydrogenase complexes			18	811	45	5	271	357	131	445	794	916	144	439	2903	126	264	402	486	6
SEED	Energy	Energy and Precursor Metabolites Generation	Central Metabolism	Dihydroxyacetone kinases	11		102	255	61	4	293	227	254	466	2079	2298	121	351	1835	108	183	424	139
SEED	Energy	Energy and Precursor Metabolites Generation	Central Metabolism	Entner-Doudoroff Pathway	4		43	1812	366	56	280	1038	418	1536	811	997	516	744	2451	297	774	1165	559
SEED	Energy	Energy and Precursor Metabolites Generation	Central Metabolism	Ethylmalonyl-CoA pathway of C2 assimilation				284	276	23	104	408	139	1931	188	505	260	258	1102	212	238	372	381
SEED	Energy	Energy and Precursor Metabolites Generation	Central Metabolism	Glycolate, glyoxylate interconversions	6		55	1183	340	22	336	795	312	1638	2036	2433	395	622	2907	270	491	752	631
SEED	Energy	Energy and Precursor Metabolites Generation	Central Metabolism	Glycolysis and Gluconeogenesis	90		435	7687	1179	115	3331	3207	2161	4703	15498	16361	1384	4564	22499	1249	2319	9075	3272	4
SEED	Energy	Energy and Precursor Metabolites Generation	Central Metabolism	Glycolysis and Gluconeogenesis, including Archaeal enzymes				17	1		2	2		3	11	1	8	27	36	3	7	241	27
SEED	Energy	Energy and Precursor Metabolites Generation	Central Metabolism	Glyoxylate bypass	1		97	2835	565	50	678	1585	544	2138	2941	3323	510	887	7356	343	720	1061	1240	10
SEED	Energy	Energy and Precursor Metabolites Generation	Central Metabolism	Methylglyoxal Metabolism	17		57	707	174	13	143	444	164	866	466	619	131	340	2584	144	231	518	273
SEED	Energy	Energy and Precursor Metabolites Generation	Central Metabolism	Particulate methane monooxygenase (pMMO)				3	10					4	1				12		6	11	2
SEED	Energy	Energy and Precursor Metabolites Generation	Central Metabolism	Pentose phosphate pathway	47		226	4499	938	168	1949	2794	1858	3639	10859	12063	1057	2980	13101	956	1839	3931	2388	1
SEED	Energy	Energy and Precursor Metabolites Generation	Central Metabolism	Pyruvate Alanine Serine Interconversions	82		286	5004	722	83	2214	2261	1417	3384	11667	12040	783	2413	15954	736	1447	3110	1996	2
SEED	Energy	Energy and Precursor Metabolites Generation	Central Metabolism	Pyruvate formate-lyase cluster				1							17		3	3	5		9	100	5
SEED	Energy	Energy and Precursor Metabolites Generation	Central Metabolism	Pyruvate formate-lyase cluster with possible role in choline utilization				8	2			2	4		21			21	23		3	269	19
SEED	Energy	Energy and Precursor Metabolites Generation	Central Metabolism	Pyruvate metabolism I: anaplerotic reactions, PEP	29		496	6350	1309	135	3573	3460	2090	6623	20224	22134	1355	3847	19871	1237	2267	7894	3249	2
SEED	Energy	Energy and Precursor Metabolites Generation	Central Metabolism	Pyruvate metabolism II: acetyl-CoA, acetogenesis from pyruvate	34		215	5369	860	53	1989	2292	1067	3737	8928	9885	944	2390	21202	925	1483	3487	2264	11
SEED	Energy	Energy and Precursor Metabolites Generation	Central Metabolism	Pyruvate:ferredoxin oxidoreductase	2		10	37	12	12	16	30	59	27	39	54	26	221	435	46	71	1560	76
SEED	Energy	Energy and Precursor Metabolites Generation	Central Metabolism	Soluble methane monooxygenase (sMMO)				15	18			19		98	57	160	28	28	79	13	24	18	4
SEED	Energy	Energy and Precursor Metabolites Generation	Central Metabolism	TCA Cycle	68		330	9767	1590	147	2279	3790	1919	7017	9644	11166	1668	4000	28362	1406	2531	5285	4196	7
SEED	Energy	Energy and Precursor Metabolites Generation	Fermentation	Acetoin, butanediol metabolism	2		31	335	72	8	496	387	183	286	1277	1450	100	266	1445	94	158	238	140
SEED	Energy	Energy and Precursor Metabolites Generation	Fermentation	Acetolactate synthase subunits	3		18	338	26	2	101	94	27	143	70	90	21	170	844	47	65	405	67
SEED	Energy	Energy and Precursor Metabolites Generation	Fermentation	Fermentations: Lactate	10		83	854	300	17	441	563	400	1470	1619	2030	334	759	2368	348	468	908	709	7
SEED	Energy	Energy and Precursor Metabolites Generation	Fermentation	Fermentations: Mixed acid	79		308	6709	853	25	2015	1366	956	3721	8759	9337	743	3725	23829	817	1424	5306	1943	4
SEED	Energy	Energy and Precursor Metabolites Generation	Fermentation	Glycerol fermentation to 1,3-propanediol															1			10
SEED	Energy	Energy and Precursor Metabolites Generation	Fermentation	Na-driven 2-hydroxyglutarate pathway								4	2		1		3	25	34	3	2	510	7
SEED	Energy	Energy and Precursor Metabolites Generation	Methanogenesis	Methanogenesis from methylated compounds															2		12	2
SEED	Energy	Photosynthesis	Electron transport and photophosphorylation	Photosystem I				1	3			1						2	79	54	6	2	2
SEED	Energy	Photosynthesis	Electron transport and photophosphorylation	Photosystem II				14	1			2	1		8		14	3	158	89	15	4
SEED	Energy	Photosynthesis	Electron transport and photophosphorylation	Photosystem II-type photosynthetic reaction center			12	41	9	4	3	17	13	7	89	94	9	9	81	2	53	47	27
SEED	Energy	Photosynthesis	Light-harvesting complexes	Bacterial light-harvesting proteins				1				3		2	5	6	2		10		3	3
SEED	Energy	Photosynthesis	Proteorhodopsin					37	1		11	9	3	4	7	5	10	23	51	10	13	14	13
SEED	Energy	Respiration	Anaerobic respiratory complex QmoABC																2
SEED	Energy	Respiration	ATP synthases	F0F1-type ATP synthase	36		329	4458	839	104	1802	2136	1669	4218	8931	9745	1133	2960	14658	966	1509	5077	1983
SEED	Energy	Respiration	ATP synthases	Sodium-transporting ATPase					2	2	2				1	4	4	2	9		7	6	10
SEED	Energy	Respiration	ATP synthases	V-Type ATP synthase				18	5		15	35	47	6	19	23	26	589	838	27	117	2107	52
SEED	Energy	Respiration	Biogenesis of respiratory chain components	Biogenesis of c-type cytochromes	7		151	2882	592	88	1147	1614	856	2359	5035	5423	754	1845	7975	654	1152	2991	1357
SEED	Energy	Respiration	Biogenesis of respiratory chain components	Biogenesis of cbb3-type cytochrome c oxidases			14	411	225	15	25	283	88	946	73	297	278	151	482	94	178	282	138
SEED	Energy	Respiration	Biogenesis of respiratory chain components	Biogenesis of cytochrome c oxidases	4		83	1481	267	33	429	837	362	1420	1548	1715	357	376	1885	251	461	605	442
SEED	Energy	Respiration	Biogenesis of respiratory chain components	Heme O and Heme A biosynthesis			2	8	2	1		9	3	3	2	7	4	4	55	5	9	14	3
SEED	Energy	Respiration	Biogenesis of respiratory chain components	Heme O and Heme A biosynthesis (with selected terminal oxidases)	53	2	394	3157	686	127	1856	2365	1029	3386	10660	12095	925	1054	4764	731	1233	1481	1326
SEED	Energy	Respiration	Biogenesis of respiratory chain components	NiFe hydrogenase maturation			27	209	171	8	224	182	175	622	243	477	67	362	1400	203	156	633	1093
SEED	Energy	Respiration	Electron accepting reactions	Cytochrome bo ubiquinol oxidase			17	2835	489	31	405	348	272	2345	385	458	431	637	7924	294	559	972	759	16
SEED	Energy	Respiration	Electron accepting reactions	Adenylylsulfate reductase				46	9			3	3	24	4	12	8	25	219	5	12	45	16
SEED	Energy	Respiration	Electron accepting reactions	Anaerobic dimethyl sulfoxide reductase (EC 1.8.5.3)	14		16	88	31		15	70	43	54	33	37	44	58	341	31	29	290	90
SEED	Energy	Respiration	Electron accepting reactions	Cytochrome c oxidase EC 1.9.3.1			12	706	101	9	52	177	83	416	76	197	142	102	396	67	266	244	76
SEED	Energy	Respiration	Electron accepting reactions	Cytochrome d ubiquinol oxidase operon	19		226	3336	315	30	1312	1115	740	1323	7403	8612	351	1315	10313	314	676	1650	1095
SEED	Energy	Respiration	Electron accepting reactions	Fe(III) respiration - Shewanella type															2			4
SEED	Energy	Respiration	Electron accepting reactions	Perchlorate reduction			14				2			4					1
SEED	Energy	Respiration	Electron accepting reactions	Periplasmic nitrate reductase EC 1.7.99.4			5	460	46	2	14	87	9	80	54	152	29	27	100	19	47	33	7
SEED	Energy	Respiration	Electron accepting reactions	Reductive Dechlorination																			2
SEED	Energy	Respiration	Electron accepting reactions	Tetrathionate respiration				48	13		5			14		2	5	5	19	4	8	9	1
SEED	Energy	Respiration	Electron accepting reactions	Trimethylamine-N-oxide operon	2			9	1	2			1	3		10	5	23	19	3	4	84	2
SEED	Energy	Respiration	Electron donating reactions	Anaerobic glycerol-3-phosphate dehydrogenase subunits			2	9	4	2		5	2		2		11	122	67	6	4	69	6
SEED	Energy	Respiration	Electron donating reactions	Coenzyme F420 hydrogenase																	2
SEED	Energy	Respiration	Electron donating reactions	Coenzyme F420-H2 dehydrogenase (methanophenazine)																	2
SEED	Energy	Respiration	Electron donating reactions	Energy-conserving hydrogenase (ferredoxin)															3				3
SEED	Energy	Respiration	Electron donating reactions	Formate dehydrogenase				94	84	2	10	76	67	375	67	165	61	112	182	50	52	195	110
SEED	Energy	Respiration	Electron donating reactions	H2:CoM-S-S-HTP oxidoreductase															2
SEED	Energy	Respiration	Electron donating reactions	NADH ubiquinone oxidoreductase				111	4	2	21	37	22	44	60	56	25	49	321	19	48	53	30
SEED	Energy	Respiration	Electron donating reactions	NADH ubiquinone oxidoreductase vs. multi-subunit cation antiporter	2		5	537	90	7	121	145	91	370	245	298	111	280	2473	108	185	291	225
SEED	Energy	Respiration	Electron donating reactions	Respiratory Complex I	40		434	9709	1936	209	3324	4675	1987	9681	10918	12498	2112	4172	29959	1988	3157	7113	6071	44
SEED	Energy	Respiration	Electron donating reactions	Succinate dehydrogenase and Fumarate reductase cpmlexes	8		163	3257	571	88	1351	1486	713	2634	5404	5884	628	1960	12272	617	1097	2756	1412	9
SEED	Energy	Respiration	Electron-bifurcating caffeyl-CoA reductase-Etf complex									1							4		1	24	6
SEED	Energy	Respiration	Hydrogenases	Archaeal membrane bound hydrogenases														4
SEED	Energy	Respiration	Hydrogenases	Carbon monoxide induced hydrogenase														2	2			9
SEED	Energy	Respiration	Hydrogenases	Hydrogen-sensing hydrogenase system			10	11	18		10	5	2	25	10	9	4	11	42		7	23	11
SEED	Energy	Respiration	Hydrogenases	Mebrane bound hydrogenases														2			1	2
SEED	Energy	Respiration	Hydrogenases	Methanophenazine hydrogenase																	2
SEED	Energy	Respiration	Hydrogenases	NAD-reducing [NiFe] hydrogenase HoxFUYH(E)			8	2							3	2	8	4	25		6	18	6
SEED	Energy	Respiration	Hydrogenases	NADP-reducing [FeFe]-hydrogenase				2					2						3			62
SEED	Energy	Respiration	Hydrogenases	Sulfhydrogenase				11	10			19	3	44	14	12	3	4	78	8	9	40	31
SEED	Energy	Respiration	Plastidial (cyanobacterial) electron transport system	Cytochrome b6-f complex in plants (plastidial) and cyanobacteria				7					8				4	1	34	5	8	2
SEED	Energy	Respiration	Plastidial (cyanobacterial) electron transport system	Respiratory complex I in plants (plastidial) and cyanobacteria								1		2				2	67	33	1
SEED	Energy	Respiration	Quinone oxidoreductase family		7		58	2453	429	20	775	939	510	1735	2775	3197	481	990	7649	447	746	1276	1290
SEED	Energy	Respiration	Respiratory Systems - Shewanella (updated)									1			4
SEED	Energy	Respiration	Sodium Ion-Coupled Energetics	Na-translocating NADH-quinone oxidoreductase				332	48		9	5	31	16	23	13	11	240	708	10	21	1156	37
SEED	Energy	Respiration	Sodium Ion-Coupled Energetics	Oxaloacetate decarboxylase Na-pump									7				2		2		1	300	5
SEED	Energy	Respiration	Tmc complex					4										2
SEED	Experimental Subsystems	CRISPR proteins			2		10	193	161	17	70	348	58	730	80	278	127	838	764	115	172	1568	178
SEED	Membrane Transport	AaeAB efflux system for hydroxylated, aromatic carboxylic acids																	10		4	49
SEED	Membrane Transport	ABC transporters	ABC transporter of unknown substrate X															41	2		2	2
SEED	Membrane Transport	ABC transporters	ABC transporter tungstate (TC 3.A.1.6.2)					47	21	1		45	29	8	24	38	25	64	143	13	41	41	16
SEED	Membrane Transport	ABC transporters	ABC transporter YeiABEF					7	6		2	4		9	3	20		7	24	1	8	30	12
SEED	Membrane Transport	ABC transporters	ABC transporter YxeMNO					13	57		4	19	16	378	22	68	32	17	98	4	7	15	30
SEED	Membrane Transport	ABC transporters	alpha-glucoside ABC transporter				1	127	232	3	9	47	43	1098	48	178	110	73	259	33	56	62	79
SEED	Membrane Transport	ABC transporters	AttEFGH ABC Transport System				4	87	7	6	9	216	13	30	18	16	44	44	272	29	65	45	23
SEED	Membrane Transport	ABC transporters	Dpp dipeptide ABC transport system		60		226	4202	1087	178	1626	2309	1478	5166	4621	5869	1423	4301	20893	1259	2581	6424	3796	16
SEED	Membrane Transport	ABC transporters	Efflux ABC transporter MdlAB				50	5	12	6	423	278	145	20	2803	3158	30	138	142	14	48	63	26
SEED	Membrane Transport	ABC transporters	Efflux ABC transporter YadGH					632	34	1	91	58	61	197	64	52	66	205	2418	64	133	302	175
SEED	Membrane Transport	ABC transporters	Glutathione ABC transporter									1							1				1
SEED	Membrane Transport	ABC transporters	Glycerol ABC transporter				10	320	188	16	37	390	113	1164	124	349	240	246	750	105	197	321	293
SEED	Membrane Transport	ABC transporters	Maintenance of outer membrane lipid asymmetry					1878	268	12	200	383	254	1206	292	331	239	882	6778	286	399	1128	579
SEED	Membrane Transport	ABC transporters	Nucleoside ABC transporter cluster				11	2113	176	14	231	414	172	1263	276	307	287	698	7432	242	439	861	650
SEED	Membrane Transport	ABC transporters	PEB1, the major cell-binding factor of Campylobacter jejuni					3					4		1			64	11	2	5	16
SEED	Membrane Transport	ABC transporters	Peptide ABC transport system Sap					2	6									40	13	1	3	55
SEED	Membrane Transport	Agrobacterium opine transport						9	4	2	3	13	33	14	18	44	8	18	66	8	16	66	46
SEED	Membrane Transport	Cation transporters	Copper transport and blue copper proteins				18	279	50	6	88	180	60	163	433	437	66	98	320	64	93	138	96
SEED	Membrane Transport	Cation transporters	Copper Transport System		23		188	5872	1045	160	2080	2394	1444	4796	6084	6601	1374	3336	20844	1300	2122	4919	2576	8
SEED	Membrane Transport	Cation transporters	Copper uptake system CopCD				10	951	93	48	411	295	169	320	1489	1516	99	284	2735	84	158	309	227
SEED	Membrane Transport	Cation transporters	Magnesium transport		4		222	2444	514	58	1883	1687	856	2207	3255	3552	510	1485	8693	448	808	2627	1352	10
SEED	Membrane Transport	Cation transporters	Potassium-transporting ATPase		42		173	2267	633	28	1506	1081	981	2189	5876	6280	516	946	8661	643	859	3853	1193	24
SEED	Membrane Transport	Cation transporters	Trk and Ktr potassium uptake systems		24		151	757	45	4	976	452	340	305	4197	4171	99	687	3376	93	231	1177	290
SEED	Membrane Transport	Lipopolysaccharide transporter LptABC						199	9		10	42	29	27	14	41	18	57	480	16	14	64	51
SEED	Membrane Transport	Lipoprotein transporter to outer membrane Lol					7	2060	217	23	160	425	186	1495	272	391	301	743	5797	220	456	1226	614
SEED	Membrane Transport	Lpt lipopolysaccharide transport system			6		17	3475	496	44	398	704	456	2281	429	545	463	1550	10701	496	705	2848	923
SEED	Membrane Transport	Multidrug efflux systems	Mycobacterial multidrug efflux systems implicated in AMR					152	43	1	129	156	143	253	148	245	20	82	838	132	72	203	800
SEED	Membrane Transport	Multidrug efflux systems	DevBCA efflux pump transporter (of ABC type) cyanobacterial					7	13			1	8	11	6	5	6	2	88	38	3	19	6
SEED	Membrane Transport	Multidrug efflux systems	Efflux ABC transporters BmrCD and LmrCD involved in multidrug resistance					1				2			8		2	55	12	4	10	6	10
SEED	Membrane Transport	Multidrug efflux systems	Multidrug resistance RND efflux system MexEFOprN		8		68	5384	682	27	470	975	720	2817	2205	2222	636	1263	11310	438	1020	1747	1375
SEED	Membrane Transport	Multidrug efflux systems	Multidrug Resistance, Tripartite Systems Found in Gram Negative Bacteria TEMP						2			1		1			4	1	8		3	3	8
SEED	Membrane Transport	Multidrug efflux systems	Mycobacterial lipid and multidrug efflux system proteins MmpL, MmpS				62	338	241		658	512	384	829	1592	2136	104	202	2163	302	226	653	1841	8
SEED	Membrane Transport	Multidrug efflux systems	Small efflux transporters of SMR family					18	1	1				1		1	2	12	74		3	5
SEED	Membrane Transport	Multidrug efflux systems	Tripartite efflux system (of RND type) associated with Geranylgeranyl-PP synthase					9			8	62	12	1	13	1	3	15	40		14	10	4
SEED	Membrane Transport	Multidrug efflux systems	Tripartite multidrug efflux systems (of MFS type) EmrKY-TolC and EmrAB-TolC		20			454	113	10	18	85	111	328	20	28	96	103	297	32	88	363	13	2
SEED	Membrane Transport	Multidrug efflux systems	Tripartite multidrug efflux systems (of MFS type) in Gram-negative bacteria				17	1497	316	24	120	437	214	1396	310	513	327	215	1487	131	319	1383	378	2
SEED	Membrane Transport	Multidrug efflux systems	Tripartite multidrug efflux systems (of RND type) AcrAB-TolC and related transporters		4		2	166	3	2	31	14	5	66	17	6	11	63	706	9	37	189	41	4
SEED	Membrane Transport	Multidrug efflux systems	Tripartite multidrug efflux systems (of RND type) in Pseudomonas		3		107	16738	2859	140	1771	3081	1613	12136	1824	3295	2248	4552	44077	1805	3029	6076	4365	20
SEED	Membrane Transport	Multidrug efflux systems	Tripartite multidrug efflux systems (of RND type) MdtABC-TolC		1			752	106	12	35	421	201	155	207	172	233	305	847	65	348	732	359	5
SEED	Membrane Transport	Protein and nucleoprotein secretion system, Type IV	Conjugative transfer				20	2460	572	23	113	374	178	2302	170	681	372	196	1163	124	286	1212	888
SEED	Membrane Transport	Protein and nucleoprotein secretion system, Type IV	Toxin co-regulated pilus																1
SEED	Membrane Transport	Protein and nucleoprotein secretion system, Type IV	Type 4 conjugative transfer system, IncI1 type				1											10	53		2	8
SEED	Membrane Transport	Protein and nucleoprotein secretion system, Type IV	Type 4 secretion and conjugative transfer				52	9678	1914	154	269	1096	360	6381	476	1455	974	914	8236	465	740	2717	2123	10
SEED	Membrane Transport	Protein and nucleoprotein secretion system, Type IV	Type IV pilus		1		45	8145	661	65	1136	1239	1074	3086	1370	1188	835	2693	29305	1023	1631	3015	2124	24
SEED	Membrane Transport	Protein and nucleoprotein secretion system, Type IV	Vir-like type 4 secretion system		2			2986	360	60	173	1269	419	1338	231	468	406	464	3250	299	347	658	569	8
SEED	Membrane Transport	Protein secretion system	EcsAB transporter affecting expression and secretion of secretory preproteins		2		92	10	14		554	322	174	45	3013	3072	3	162	33	9	17	2	10
SEED	Membrane Transport	Protein secretion system	Two partner secretion pathway (TPS)					153	10		17	9	205	19	46	51	45	292	449	25	27	314	12
SEED	Membrane Transport	Protein secretion system, Type I	Type I secretion systems disambiguation		2		11	809	314	15	41	435	122	1402	272	603	312	215	1183	165	283	602	247
SEED	Membrane Transport	Protein secretion system, Type II	General Secretion Pathway		6		8	1881	51	4	114	175	260	303	94	88	132	361	3141	105	264	509	271
SEED	Membrane Transport	Protein secretion system, Type II	Predicted secretion system W clustering with cell division proteins									1							3		1		2
SEED	Membrane Transport	Protein secretion system, Type II	Predicted secretion system X				3	20	5			8		16		8	4	5	16	5	13	23	2
SEED	Membrane Transport	Protein secretion system, Type II	Widespread colonization island				1	2206	357	46	144	959	222	1474	404	577	486	680	2853	184	755	1046	476
SEED	Membrane Transport	Protein secretion system, Type III	Type III secretion systems					12	4			2	8	6	2	3	14	16	95	2	60	41	1
SEED	Membrane Transport	Protein secretion system, Type VI	Type VI secretion system		9		28	2548	334	48	366	499	583	1145	650	531	668	1274	9577	364	901	1566	670
SEED	Membrane Transport	Protein secretion system, Type VII	ESAT-6 protein secretion system in Mycobacteria (locus ESX-5)				3	137	59		118	129	108	254	156	259	42	55	878	96	69	266	734
SEED	Membrane Transport	Protein secretion system, Type VII	ESAT-6 proteins secretion system in Firmicutes and Actinobacteria					97	11		8	43	63	34	1697	1795	34	275	292	39	88	96	133
SEED	Membrane Transport	Protein secretion system, Type VII	ESAT-6 proteins secretion system in Firmicutes extended		90		603	12	22		2095	1251	782	200	6725	7470	4	370	78	6	22	11	14
SEED	Membrane Transport	Protein secretion system, Type VII	ESAT-6 proteins secretion system in Mycobacteria (locus ESX-1)		4		12	7		1	103	106	20	8	172	226	4	17	57	9	4	18	33
SEED	Membrane Transport	Protein secretion system, Type VII	ESAT-6 proteins secretion system in Mycobacteria (locus ESX-2)					11	3		5	1	2	19	8	12	2	1	45	9	3	17	36
SEED	Membrane Transport	Protein secretion system, Type VII	ESAT-6 proteins secretion system in Mycobacteria (locus ESX-3)					192	70	6	174	139	225	427	209	364	47	113	1297	182	121	395	1133
SEED	Membrane Transport	Protein secretion system, Type VII	ESAT-6 proteins secretion system in Mycobacteria (locus ESX-4)					33	20		23	10	45	54	29	55	12	35	190	30	24	42	195
SEED	Membrane Transport	TAM transport system					9	2483	466	24	78	407	174	2715	132	475	430	388	1236	139	344	481	155
SEED	Membrane Transport	Tricarboxylate transport system			12		42	1286	665	46	483	1118	430	4417	379	1456	718	862	2328	315	787	1199	676
SEED	Membrane Transport	Uni- Sym- and Antiporters	Citrate uptake cluster		3		71	38	11	3	461	322	226	60	101	114	19	39	91	15	30	31	4
SEED	Membrane Transport	Uni- Sym- and Antiporters	Multi-subunit cation antiporter		35		159	4239	680	28	503	784	650	3406	623	955	774	1248	11285	635	909	1573	1053
SEED	Membrane Transport	Uni- Sym- and Antiporters	Na(+) H(+) antiporter					2	5	4	1	1	12	2	4	3	2	4	181	1	9	194	8
SEED	Membrane Transport	Uni- Sym- and Antiporters	NhaA, NhaD and Sodium-dependent phosphate transporters		20		62	873	113	33	363	343	265	427	1796	2192	184	722	2084	104	356	1395	235
SEED	Membrane Transport	Utilization systems for glycans and polysaccharides (PULs, SUS)					2	716	268	413	246	3341	1399	317	1265	112	864	3156	4701	318	1422	31161	1319
SEED	Metabolism	Amino Acids and Derivatives	Alanine, serine, and glycine	D-3-phosphoglycerate to phosphoserine module	10		37	1829	208	16	452	422	326	1152	386	428	304	892	7454	322	579	982	821	10
SEED	Metabolism	Amino Acids and Derivatives	Alanine, serine, and glycine	Glycine cleavage system			2	110	12		6	35	19	69	25	33	11	28	120	10	54	79	38
SEED	Metabolism	Amino Acids and Derivatives	Alanine, serine, and glycine	L-serine dehydratase subunits			74	324	73	12	403	313	171	414	1548	1793	89	326	514	57	114	848	58
SEED	Metabolism	Amino Acids and Derivatives	Alanine, serine, and glycine	Sarcosine oxidases, monomeric and heterotetrameric				453	262	27	41	351	133	2327	211	618	293	381	3041	186	307	379	216
SEED	Metabolism	Amino Acids and Derivatives	Amino acid racemase		3		62	709	163	20	511	437	276	657	2533	2541	172	435	2050	103	208	758	300	4
SEED	Metabolism	Amino Acids and Derivatives	Arginine_ urea cycle, creatine, polyamines	Anaerobic Oxidative Degradation of L-Ornithine	11		7	8		2		12	15	9	8		10	47	220	14	9	52	2
SEED	Metabolism	Amino Acids and Derivatives	Arginine_ urea cycle, creatine, polyamines	Arginine biosynthesis	7		36	475	61	28	228	293	159	216	80	65	79	369	1024	57	163	942	137
SEED	Metabolism	Amino Acids and Derivatives	Arginine_ urea cycle, creatine, polyamines	Arginine biosynthesis via N-acetyl-L-citrulline	10		32	830	115	15	57	243	183	436	118	127	141	422	1675	99	255	534	219
SEED	Metabolism	Amino Acids and Derivatives	Arginine_ urea cycle, creatine, polyamines	Arginine decarboxylase and Agmatinase cluster	4		37	90	13	4	320	326	87	61	928	1011	28	67	169	22	40	93	55
SEED	Metabolism	Amino Acids and Derivatives	Arginine_ urea cycle, creatine, polyamines	Arginine succinyltransferase pathway	3		52	811	99	32	59	149	88	527	475	403	106	104	638	35	162	309	51
SEED	Metabolism	Amino Acids and Derivatives	Arginine_ urea cycle, creatine, polyamines	Cyanophycin Metabolism			40	953	62	31	66	385	105	373	172	205	220	293	1966	183	353	436	203
SEED	Metabolism	Amino Acids and Derivatives	Arginine_ urea cycle, creatine, polyamines	DAP (1,3-diaminopropane) production				1169	157	4	116	121	88	705	94	111	111	377	4197	121	238	793	423	2
SEED	Metabolism	Amino Acids and Derivatives	Arginine_ urea cycle, creatine, polyamines	Methylhydantoinase				82	14	14	11	90	18	6	22	28	75	156	412	48	135	79	35
SEED	Metabolism	Amino Acids and Derivatives	Arginine_ urea cycle, creatine, polyamines	Polyamine Metabolism	63		283	3226	672	89	1943	2084	1329	3668	9895	10896	909	2032	6568	494	1130	5198	1106
SEED	Metabolism	Amino Acids and Derivatives	Arginine_ urea cycle, creatine, polyamines	Putrescine utilization			2	844	65	3	90	117	43	346	70	62	160	277	2368	80	180	336	221
SEED	Metabolism	Amino Acids and Derivatives	Arginine_ urea cycle, creatine, polyamines	Urea carboxylase and Allophanate hydrolase cluster	28		102	7835	1053	51	1504	1696	1094	4951	2337	2883	1184	3311	32820	1161	1927	3406	2849	4
SEED	Metabolism	Amino Acids and Derivatives	Arginine_ urea cycle, creatine, polyamines	Urea cycle	7		47	89	75	8	287	286	169	283	1361	1427	65	112	240	39	115	124	40
SEED	Metabolism	Amino Acids and Derivatives	Arginine_ urea cycle, creatine, polyamines	Urease subunits	14		44	1188	196	5	347	351	203	1184	766	865	218	749	6183	293	354	736	529
SEED	Metabolism	Amino Acids and Derivatives	Aromatic amino acids and derivatives	Aromatic amino acid interconversions with aryl acids			1	1	13		1	34	11	14		5	7	5	43	9	5	113	40
SEED	Metabolism	Amino Acids and Derivatives	Aromatic amino acids and derivatives	Chorismate Synthesis	32		183	4852	720	97	1239	1862	1021	3412	6110	6792	1042	2655	13158	784	1403	4244	1768
SEED	Metabolism	Amino Acids and Derivatives	Aromatic amino acids and derivatives	Homogentisate pathway	4		42	2913	628	43	226	1035	385	3378	1214	1941	563	659	2387	265	814	1020	686
SEED	Metabolism	Amino Acids and Derivatives	Aromatic amino acids and derivatives	Indole-pyruvate oxidoreductase complex			13	773	174	16	57	365	151	1076	88	337	184	188	801	143	228	736	342
SEED	Metabolism	Amino Acids and Derivatives	Aromatic amino acids and derivatives	Indoleacetamide metabolism				1		2		12		6	1				11	2	8	9	2
SEED	Metabolism	Amino Acids and Derivatives	Aromatic amino acids and derivatives	Phenylalanine and Tyrosine synthesis 1	18		217	2810	509	46	1452	1192	757	1962	6326	6449	518	1464	9214	431	749	2411	1098
SEED	Metabolism	Amino Acids and Derivatives	Aromatic amino acids and derivatives	Prenylated indole derivatives in actinomycetes															3		4		1
SEED	Metabolism	Amino Acids and Derivatives	Aromatic amino acids and derivatives	Tryptophan synthesis	19		201	4213	650	86	1429	1565	753	3246	5467	6542	823	2344	12915	788	1337	2971	1714	4
SEED	Metabolism	Amino Acids and Derivatives	Branched-chain amino acids	Branched-Chain Amino Acid Biosynthesis	47	4	418	8707	1579	160	4928	5173	2899	8278	12586	13633	1960	5425	28070	1612	2964	7323	4044	17
SEED	Metabolism	Amino Acids and Derivatives	Branched-chain amino acids	Degradation of branched-chain amino acids and alpha-keto acids [Leu, Val]			5	1496	380	11	84	504	173	1489	139	328	246	229	1030	132	200	502	466
SEED	Metabolism	Amino Acids and Derivatives	Branched-chain amino acids	HMG CoA Synthesis			157	4401	438	34	1687	2151	746	2974	6803	7806	671	1445	12743	637	1049	1587	1876	1
SEED	Metabolism	Amino Acids and Derivatives	Glutamine, glutamate, aspartate, asparagine_ ammonia assimilation	Aspartate to Homoserine module				58	7		11	8		13	9	22	7	35	286	13	17	178	20
SEED	Metabolism	Amino Acids and Derivatives	Glutamine, glutamate, aspartate, asparagine_ ammonia assimilation	Glutamate dehydrogenases	18		46	2118	348	27	315	593	295	1344	1539	1760	346	805	3845	265	539	1233	794
SEED	Metabolism	Amino Acids and Derivatives	Glutamine, glutamate, aspartate, asparagine_ ammonia assimilation	Glutamate fermentation				8				2	18	2		2	1	16	35		3	235	3
SEED	Metabolism	Amino Acids and Derivatives	Glutamine, glutamate, aspartate, asparagine_ ammonia assimilation	Glutamine synthetases	10		42	1048	239	45	423	620	287	960	1755	1789	280	855	3808	284	506	1998	583
SEED	Metabolism	Amino Acids and Derivatives	Glutamine, glutamate, aspartate, asparagine_ ammonia assimilation	Poly-gamma-glutamate biosynthesis			3	9	8		161	76	33	12	382	503	4	1	34	6	21	300	22
SEED	Metabolism	Amino Acids and Derivatives	Histidine Metabolism	Histidine Biosynthesis	7		43	1782	325	38	508	772	434	1069	4181	4613	344	597	2919	330	567	1247	626	2
SEED	Metabolism	Amino Acids and Derivatives	Histidine Metabolism	Histidine Biosynthesis -- gjo	26		208	3587	570	77	1530	1446	929	3133	4717	5413	689	1690	12963	577	1084	3101	1406	6
SEED	Metabolism	Amino Acids and Derivatives	Histidine Metabolism	Histidine Degradation	49		160	2177	272	87	893	1316	602	1659	5035	6136	420	971	2582	263	653	1308	519
SEED	Metabolism	Amino Acids and Derivatives	L-Amino acid oxidases: lysine-epsilon oxidase LodA				4	9	30	2				1	38	149	4	9	19	11	3	6
SEED	Metabolism	Amino Acids and Derivatives	Lysine, threonine, methionine, and cysteine	Diaminopimelate Synthesis	3			42	10	4	14	8	9	45	60	48	16	67	254	10	52	122	18
SEED	Metabolism	Amino Acids and Derivatives	Lysine, threonine, methionine, and cysteine	Aspartate to Threonine Module	7		134	2831	489	55	1070	1327	641	1613	4749	5089	476	1465	7234	395	833	2222	909
SEED	Metabolism	Amino Acids and Derivatives	Lysine, threonine, methionine, and cysteine	Cysteine dioxygenase containing cluster 1	1		16	473	87	17	54	100	70	270	52	132	72	183	962	68	132	186	262	5
SEED	Metabolism	Amino Acids and Derivatives	Lysine, threonine, methionine, and cysteine	Cysteine synthesis	33		345	9013	1513	141	2930	3272	1627	7950	8296	8522	1634	3699	30507	1455	2344	5935	3860	21
SEED	Metabolism	Amino Acids and Derivatives	Lysine, threonine, methionine, and cysteine	Fructoselysine and glucoselysine		2									4	1	2	8	10		2	47
SEED	Metabolism	Amino Acids and Derivatives	Lysine, threonine, methionine, and cysteine	Lysine Biosynthesis via alpha-aminoadipate AAA				9		1		4	1	1	2		6	10	33	9	14	4	5
SEED	Metabolism	Amino Acids and Derivatives	Lysine, threonine, methionine, and cysteine	Lysine DAP biosynthetic pathway	42		270	6250	850	91	2840	2384	1439	4070	11243	12087	1035	3381	18703	1077	1826	5824	2836	12
SEED	Metabolism	Amino Acids and Derivatives	Lysine, threonine, methionine, and cysteine	Lysine fermentation			20	365	83	18	61	334	125	190	173	150	196	629	1495	135	459	692	329	3
SEED	Metabolism	Amino Acids and Derivatives	Lysine, threonine, methionine, and cysteine	Lysine fermentation to crotonoyl-CoA			12	34		4		7	35	2	31	16	35	83	193	20	58	307	3
SEED	Metabolism	Amino Acids and Derivatives	Lysine, threonine, methionine, and cysteine	Lysine leader peptide	1			69	5		2	23	13	3	23	8	19	78	68	3	34	62	19
SEED	Metabolism	Amino Acids and Derivatives	Lysine, threonine, methionine, and cysteine	Methionine Salvage			196	516	56	10	1449	997	448	328	8272	8589	93	187	732	67	181	287	396	2
SEED	Metabolism	Amino Acids and Derivatives	Lysine, threonine, methionine, and cysteine	S-methylmethionine				1				10	28		19	37	4	5	39	1	8	23	3
SEED	Metabolism	Amino Acids and Derivatives	Lysine, threonine, methionine, and cysteine	Sulfur transfer pathway CsdAEL			14	90	7			10		10			9	42	78	7	19	38	4
SEED	Metabolism	Amino Acids and Derivatives	Lysine, threonine, methionine, and cysteine	Threonine anaerobic catabolism gene cluster																		6
SEED	Metabolism	Amino Acids and Derivatives	LysX and ArgX disambiguation		1		13					1	7	3			1	4	10		3
SEED	Metabolism	Amino Acids and Derivatives	Phosphonoalanine utilization										6	1			1	3			1
SEED	Metabolism	Amino Acids and Derivatives	Proline and 4-hydroxyproline	A Hypothetical Protein Related to Proline Metabolism	1		22	710	79	3	306	244	183	690	1153	1464	103	341	2343	104	176	343	306
SEED	Metabolism	Amino Acids and Derivatives	Proline and 4-hydroxyproline	Proline biosynthesis (for review)	25		342	7010	1062	162	2548	2873	1420	5636	11289	12825	1351	2867	22591	1099	2004	4702	2707	8
SEED	Metabolism	Amino Acids and Derivatives	Proline and 4-hydroxyproline	Proline Synthesis	1		80	2029	314	26	661	625	369	1255	3355	3728	372	1040	6543	321	477	1953	805	12
SEED	Metabolism	Amino Acids and Derivatives	Proline and 4-hydroxyproline	Proline, 4-hydroxyproline uptake and utilization	15		255	4012	685	70	1641	1745	1121	2739	6159	7381	766	1473	9734	669	1172	1729	1273
SEED	Metabolism	Carbohydrates	Amino sugars and nucleotide sugars	2,3-diacetamido-2,3-dideoxy-d-mannuronic acid			12	311	32	11	13	67	45	80	22	60	53	152	932	52	99	182	129
SEED	Metabolism	Carbohydrates	Amino sugars and nucleotide sugars	CMP-legionaminic acid synthesis				22	15	3		59	20	19	2	13	1	16	54	11	17	78	25
SEED	Metabolism	Carbohydrates	Amino sugars and nucleotide sugars	D-glucosaminate utilization				1		2	50	36	25	10	14	50	8	3	12	1	2	5	9
SEED	Metabolism	Carbohydrates	Amino sugars and nucleotide sugars	Hyaluronate utilization			1					2	8			2	4	21	10		2	270	7
SEED	Metabolism	Carbohydrates	Amino sugars and nucleotide sugars	N-acetylneuraminate utilization	31		169	626	60	8	443	336	375	264	5225	5254	148	986	3468	115	274	2725	394
SEED	Metabolism	Carbohydrates	Acetone carboxylase					4	75		2	6		678		140	55	2	25	4	14	5	2
SEED	Metabolism	Carbohydrates	Agrocinopine utilization															3	2			2
SEED	Metabolism	Carbohydrates	C-1 compound metabolism	Formaldehyde assimilation: Ribulose monophosphate pathway	4		24	10	35		7	23	6	26	59	33	21	16	76	17	23	37	10
SEED	Metabolism	Carbohydrates	C-1 compound metabolism	One-carbon metabolism by tetrahydropterines	16		39	706	195	40	268	575	245	714	696	666	174	549	3078	151	383	1060	324
SEED	Metabolism	Carbohydrates	C-1 compound metabolism	S-Adenosyl-L-homocysteine recycling	32		247	4328	700	62	1728	2299	1125	3605	7681	8299	913	2438	13970	744	1468	3737	2248
SEED	Metabolism	Carbohydrates	Carboxylic acids	Alpha-acetolactate operon	9		84	2	25		440	154	163	18	158	144	1	34	65	3	13	12	2
SEED	Metabolism	Carbohydrates	Carboxylic acids	Malonate decarboxylase			2	292	4		8	57	86	71	85	64	66	35	278	19	53	123	63
SEED	Metabolism	Carbohydrates	Carboxylic acids	Tricarballylate Utilization				117	23	4	4	43	51	68	36	47	23	30	155	7	34	37	36
SEED	Metabolism	Carbohydrates	CO2 fixation	Acetyl-CoA Pathway Wood-Ljungdahl				1			4	18	2	2	1	5	1	5	23	2	11	382	16
SEED	Metabolism	Carbohydrates	CO2 fixation	Calvin-Benson cycle	11		43	337	350	18	91	359	105	2152	186	508	304	259	1037	339	192	328	259
SEED	Metabolism	Carbohydrates	CO2 fixation	Carboxysome				6				1	5	3			12		31	35	6	3
SEED	Metabolism	Carbohydrates	CO2 fixation	Methylenetetrahydrofolate reductase	6		41	1119	119	12	512	369	249	669	1723	1847	170	550	4792	185	305	863	382
SEED	Metabolism	Carbohydrates	CO2 fixation	Photorespiration (oxidative C2 cycle)			4	165	89	2	37	248	103	465	113	353	159	175	615	108	184	451	386
SEED	Metabolism	Carbohydrates	CO2 fixation	RuBisCO operon			13	100	112		69	64	33	451	69	214	53	51	310	87	42	98	138
SEED	Metabolism	Carbohydrates	Di- and oligosaccharides	2-O-alpha-mannosyl-D-glycerate utilization				11			3		2	7	13	7	2	5	31	1	8	50	48
SEED	Metabolism	Carbohydrates	Di- and oligosaccharides	Chitobiose				10					2		2			5	5		3	28	2
SEED	Metabolism	Carbohydrates	Di- and oligosaccharides	Galactose utilization	34		127	1131	211	81	1028	1802	765	739	9658	10071	712	2011	5545	437	1170	5347	1159
SEED	Metabolism	Carbohydrates	Di- and oligosaccharides	Lactose utilization	9		84	641	188	137	375	1138	773	203	2347	2433	423	1340	2547	203	790	8412	678	4
SEED	Metabolism	Carbohydrates	Di- and oligosaccharides	Sucrose to levan conversions				40	7		9	84	58	8	25	39	12	107	103	12	20	96	137
SEED	Metabolism	Carbohydrates	Monosaccharides	An Arabinose Sensor					1					2	1	1	2	7	7	1	3	4
SEED	Metabolism	Carbohydrates	Monosaccharides	D-allose utilzation								1	2					2				28
SEED	Metabolism	Carbohydrates	Monosaccharides	D-Galacturonate and D-Glucuronate Utilization	12		50	1282	378	114	255	1078	905	2431	814	1159	644	860	2992	338	821	5283	505	1
SEED	Metabolism	Carbohydrates	Monosaccharides	D-gluconate and ketogluconates metabolism	18		256	1958	304	42	1469	1336	889	1139	4451	4398	489	993	7646	395	812	1669	770	14
SEED	Metabolism	Carbohydrates	Monosaccharides	D-xylose utilization															3		2		2
SEED	Metabolism	Carbohydrates	Monosaccharides	GDP-fucose to mannose-1P module	12		98	1801	309	60	330	813	366	1176	2289	2392	374	845	3331	220	556	1807	609	3
SEED	Metabolism	Carbohydrates	Monosaccharides	Hexose phosphate transport system				3									7	3	32			28	12
SEED	Metabolism	Carbohydrates	Monosaccharides	L-ascorbate utilization (and related gene clusters)	8			12	3				8		3	2	2	41	44	2	2	65	6
SEED	Metabolism	Carbohydrates	Monosaccharides	L-fucose dissimilation cluster				4			1	9		1	6	1	6	101	44	2	8	361	12
SEED	Metabolism	Carbohydrates	Monosaccharides	L-fucose utilization			1	317	55	34	23	269	197	199	144	117	153	278	973	144	287	1725	249
SEED	Metabolism	Carbohydrates	Monosaccharides	Tagatose utilization	13		23						5	8	10		5	25	17	1	17	183	3
SEED	Metabolism	Carbohydrates	Polysaccharides	Carbon storage regulator				104	9	2	4	4	13	33	12	5	5	45	382	19	26	41	18	1
SEED	Metabolism	Carbohydrates	Polysaccharides	Glycogen metabolism	19		309	2633	875	180	1633	2212	1124	4617	8474	9244	1158	2675	6045	698	1602	6839	1576	8
SEED	Metabolism	Carbohydrates	Sugar acids	CMP-pseudaminic acid synthesis				3													1	1
SEED	Metabolism	Carbohydrates	Sugar acids	D-galacturonate utilization, oxidative pathway				23	2			30		35	6	11	10	10	33	4	9	10	4
SEED	Metabolism	Carbohydrates	Sugar acids	D-threonate, L-threonate and D-erythronate utilization				131	49	4	13	163	20	380	39	175	92	128	409	35	142	213	111
SEED	Metabolism	Carbohydrates	Sugar acids	L-galactonate utilization														4	5		2	64
SEED	Metabolism	Carbohydrates	Sugar acids	L-rhamnonate utilization cluster				2							1		2	1	3		2	48
SEED	Metabolism	Carbohydrates	Sugar alcohols	D-altritol utilization				25	10	4	9	17		71	4	35	9	22	69	9	20	5	6
SEED	Metabolism	Carbohydrates	Sugar alcohols	D-arabinitol utilization				42	6	6		15	7	4	9	21	5	27	45	8	20	19
SEED	Metabolism	Carbohydrates	Sugar alcohols	Ethanolamine utilization			13	3045	224	11	310	313	281	1432	539	595	305	1290	10622	282	558	1831	802	14
SEED	Metabolism	Carbohydrates	Sugar alcohols	Glycerol utilization cluster			5	319	160	5	21	459	105	1019	97	326	152	230	635	95	138	145	117
SEED	Metabolism	Carbohydrates	Sugar alcohols	Inositol catabolism	13		17	680	474	102	118	743	488	3588	431	1361	718	1256	2994	277	696	775	290
SEED	Metabolism	Carbohydrates	Sugar alcohols	Propanediol utilization				10				16	5	3	4	33	3	296	72	2	25	617	12
SEED	Metabolism	Carbohydrates	Sugar alcohols	Ribitol utilization				184	197	13	33	254	78	1495	90	513	175	189	513	98	136	136	133
SEED	Metabolism	Cofactors, Vitamins, Prosthetic Groups	Biotin	Biotin biosynthesis	4	1	86	2881	256	25	986	943	503	1088	1368	1470	471	1338	13507	512	728	1448	993
SEED	Metabolism	Cofactors, Vitamins, Prosthetic Groups	Biotin	Biotin synthesis & utilization	60		595	10774	2546	250	4355	6145	3203	12470	20441	23755	2695	4916	28321	2569	3681	10222	9631	20
SEED	Metabolism	Cofactors, Vitamins, Prosthetic Groups	Biotin	Biotin synthesis cluster	21		69	3156	290	18	963	625	404	1297	2044	2208	319	1112	11396	334	553	1302	1075	7
SEED	Metabolism	Cofactors, Vitamins, Prosthetic Groups	Carotenoids	Biosynthesis of 4,4'-diapolycopene dialdehyde	27		52	2	7		2	9	149	26	49	53	16	5	51	6	9	4	5
SEED	Metabolism	Cofactors, Vitamins, Prosthetic Groups	Carotenoids	Carotenogenesis related cluster				6									4		86	37	7	3	2
SEED	Metabolism	Cofactors, Vitamins, Prosthetic Groups	Coenzyme A	Coenzyme A -- gjo	5		33	473	78	18	314	337	184	503	802	866	126	380	2078	90	196	424	246
SEED	Metabolism	Cofactors, Vitamins, Prosthetic Groups	Coenzyme A	Coenzyme A Biosynthesis cluster	10		158	2088	358	28	753	990	568	1843	4148	4651	422	1016	6313	317	663	1785	934	2
SEED	Metabolism	Cofactors, Vitamins, Prosthetic Groups	Coenzyme B	Coenzyme B synthesis																	1
SEED	Metabolism	Cofactors, Vitamins, Prosthetic Groups	Coenzyme F420	Coenzyme F420 synthesis	1			265	49	28	100	200	144	205	183	159	95	270	1152	141	217	316	610	7
SEED	Metabolism	Cofactors, Vitamins, Prosthetic Groups	Fe-S clusters	Fe-S cluster assembly	28		282	3452	863	97	1812	2118	1183	4390	10205	11745	957	2314	7798	743	1338	4008	1736
SEED	Metabolism	Cofactors, Vitamins, Prosthetic Groups	Folate and pterines	Folate Biosynthesis	104		402	6829	1230	137	2893	2968	1854	6090	15366	17221	1415	4078	17573	1180	1973	6233	2282
SEED	Metabolism	Cofactors, Vitamins, Prosthetic Groups	Folate and pterines	Folate biosynthesis cluster	34		286	4879	775	82	2095	2366	1454	3541	11080	11971	1028	3268	15341	908	1606	5170	2332	7
SEED	Metabolism	Cofactors, Vitamins, Prosthetic Groups	Folate and pterines	Molybdenum cofactor biosynthesis	56		344	5555	954	44	3140	2800	1601	4235	14970	16236	1099	2582	17446	852	1471	3118	2552
SEED	Metabolism	Cofactors, Vitamins, Prosthetic Groups	Folate and pterines	p-Aminobenzoyl-Glutamate Utilization				14			10	19	1		55	18	8	6	30	1	5	150	10
SEED	Metabolism	Cofactors, Vitamins, Prosthetic Groups	Folate and pterines	Pterin synthesis related cluster				245	96	13	17	241	47	467	65	98	92	188	886	89	127	141	45
SEED	Metabolism	Cofactors, Vitamins, Prosthetic Groups	Lipoic acid	Lipoic acid metabolism	13		130	1431	181	41	785	764	478	1041	3745	4375	290	697	4726	196	451	896	531
SEED	Metabolism	Cofactors, Vitamins, Prosthetic Groups	Lipoic acid	Lipoylated proteins	65		654	11176	1940	279	4533	5868	3264	9100	19324	21155	2458	5019	29871	1925	3565	6370	4306	6
SEED	Metabolism	Cofactors, Vitamins, Prosthetic Groups	Lipoic acid	Lipoylation-related cluster	32		93	2	34			3	116	61		3	2	60	22		7	4	2
SEED	Metabolism	Cofactors, Vitamins, Prosthetic Groups	Methanofuran biosynthesis									2							3
SEED	Metabolism	Cofactors, Vitamins, Prosthetic Groups	Molybdopterin cytosine dinucleotide		2		10	1835	426	55	106	841	465	1980	454	657	424	498	1920	137	576	545	209	2
SEED	Metabolism	Cofactors, Vitamins, Prosthetic Groups	Mycofactocin	Mycofactocin system cluster				110	27	14	115	95	54	230	116	167	32	138	719	107	85	213	479
SEED	Metabolism	Cofactors, Vitamins, Prosthetic Groups	NAD and NADP	NAD and NADP cofactor biosynthesis bacterial			27	67	19	2	166	93	54	42	499	497	30	37	220	10	28	81	23
SEED	Metabolism	Cofactors, Vitamins, Prosthetic Groups	NAD and NADP	NAD and NADP cofactor biosynthesis global	29		472	5748	904	166	3022	3425	1690	4279	13945	15294	1163	3180	16031	974	1773	6017	2381	5
SEED	Metabolism	Cofactors, Vitamins, Prosthetic Groups	Pyridoxine	Pyridoxin (Vitamin B6) Biosynthesis	50		195	5928	898	108	1612	2579	1396	5034	7549	8295	1380	3173	19720	1127	2197	5598	2778	6
SEED	Metabolism	Cofactors, Vitamins, Prosthetic Groups	Pyridoxine	Pyridoxin(Vitamin B6) Degradation Pathway							2		2		1	2	3	5	6		2	7	5
SEED	Metabolism	Cofactors, Vitamins, Prosthetic Groups	Quinone cofactors	Coenzyme PQQ synthesis				7			3	82	3	5	5	2	3	8	31	48	12	16	12
SEED	Metabolism	Cofactors, Vitamins, Prosthetic Groups	Quinone cofactors	Menaquinone biosynthesis from chorismate via 1,4-dihydroxy-2-naphthoate	55		346	304	98	25	1466	938	611	258	8477	9300	294	1115	2435	250	444	1673	602
SEED	Metabolism	Cofactors, Vitamins, Prosthetic Groups	Quinone cofactors	Menaquinone biosynthesis from chorismate via 1,4-dihydroxy-6-naphthoate				71	30	19	26	174	76	67	31	83	48	131	426	48	111	255	107
SEED	Metabolism	Cofactors, Vitamins, Prosthetic Groups	Quinone cofactors	Pyrroloquinoline Quinone biosynthesis			2	1530	181	7	295	330	320	1547	297	387	296	557	5863	298	384	619	502
SEED	Metabolism	Cofactors, Vitamins, Prosthetic Groups	Quinone cofactors	Tocopherols and tocotrienols (vitamin E) in plants and cyanobacteria				4				15					2	8	83	46	1	2	4
SEED	Metabolism	Cofactors, Vitamins, Prosthetic Groups	Quinone cofactors	Ubiquinone biosynthesis	4		25	5068	645	39	499	1018	522	3343	501	816	668	1450	14009	581	965	1925	1343	18
SEED	Metabolism	Cofactors, Vitamins, Prosthetic Groups	Riboflavin, FMN, FAD	Riboflavin, FMN and FAD biosynthesis in Archaea				3										1	1	1	4	3
SEED	Metabolism	Cofactors, Vitamins, Prosthetic Groups	Riboflavin, FMN, FAD	Riboflavin, FMN and FAD metabolism with fusion events	34		250	3677	600	46	1873	1846	883	2648	5486	6280	656	1846	11788	648	1131	3433	1424	9
SEED	Metabolism	Cofactors, Vitamins, Prosthetic Groups	Tetrapyrroles	BtuS-PduT gene cluster for metalloporphyrine salvage				37	2	4	1	4	5	2	3	2	21	95	87	6	11	235	35
SEED	Metabolism	Cofactors, Vitamins, Prosthetic Groups	Tetrapyrroles	Chlorophyll a synthase and phytol kinase cluster								11							3			3
SEED	Metabolism	Cofactors, Vitamins, Prosthetic Groups	Tetrapyrroles	Chlorophyll Biosynthesis in plants and prokaryotes			17	359	35	2	31	113	86	114	369	407	64	122	539	57	284	242	195
SEED	Metabolism	Cofactors, Vitamins, Prosthetic Groups	Tetrapyrroles	Chlorophyll Degradation														1	3	6	3
SEED	Metabolism	Cofactors, Vitamins, Prosthetic Groups	Tetrapyrroles	Cob(I)alamin adenosyltransferase	3		27	364	32	14	154	142	57	279	543	663	76	259	1232	68	129	452	155
SEED	Metabolism	Cofactors, Vitamins, Prosthetic Groups	Tetrapyrroles	Cobalamin synthesis			8	140	1		3	20	53	25	17	26	26	35	164	21	27	169	90
SEED	Metabolism	Cofactors, Vitamins, Prosthetic Groups	Tetrapyrroles	Cobalamin synthesis from Cob(II)yrinate a,c diamide	14		35	1393	249	17	110	388	349	839	333	444	331	1107	2691	361	454	2001	937	6
SEED	Metabolism	Cofactors, Vitamins, Prosthetic Groups	Tetrapyrroles	Cobalamin synthesis, Precorin-2 to Cob(II)yrinate a,c diamide, aerobic			20	1200	227	26	155	332	246	1167	342	564	304	501	2098	382	395	839	1191
SEED	Metabolism	Cofactors, Vitamins, Prosthetic Groups	Tetrapyrroles	Cobalamin synthesis, Precorin-2 to Cob(II)yrinate a,c diamide, anaerobic	14		30	23	5		32	41	17	21	96	129	27	507	476	99	56	1279	80
SEED	Metabolism	Cofactors, Vitamins, Prosthetic Groups	Tetrapyrroles	Heme and heme d1 biosynthesis from siroheme				4	1	11	1	19	1	30	8	63	17	5	35	5	5	5	1
SEED	Metabolism	Cofactors, Vitamins, Prosthetic Groups	Tetrapyrroles	Heme Biosynthesis: protoporphyrin-, coproporphyrin- and siroheme-dependent pathways	18		163	3059	430	77	1038	1068	624	2298	4234	4921	531	1426	9227	517	787	1516	1249	4
SEED	Metabolism	Cofactors, Vitamins, Prosthetic Groups	Tetrapyrroles	Metal chelatases	30		377	5082	954	90	2702	2623	1422	4532	12509	13685	1077	2832	14819	919	1462	3370	2001	10
SEED	Metabolism	Cofactors, Vitamins, Prosthetic Groups	Tetrapyrroles	Mycobacterial heme acquisition system	1			154	46	3	202	111	46	302	116	209	40	107	852	141	86	282	643	6
SEED	Metabolism	Cofactors, Vitamins, Prosthetic Groups	Thiamin	Biosynthesis of thiamin antivitamin Bacimethrin				9								1	2		6		1	20	1
SEED	Metabolism	Cofactors, Vitamins, Prosthetic Groups	Thiamin	Thiamin, hydroxymethylpyrimidine selected transporters			10					11	7	7	2	4	1	10	16	1	1	6
SEED	Metabolism	Cofactors, Vitamins, Prosthetic Groups	Thiamin	Thiamin, thiazole, hydroxymethylpyrimidine salvage and uptake	14		231	1477	275	33	1082	884	674	1564	6685	6976	444	1426	5514	332	630	1923	649
SEED	Metabolism	Fatty Acids, Lipids, and Isoprenoids	Betaine lipids in bactera					66	5		9	13	12	35		13	11	5	57	6	14	92	65
SEED	Metabolism	Fatty Acids, Lipids, and Isoprenoids	Fatty acids	Acyl carrier protein	9		7	245	16	1	33	15	47	56	986	900	17	113	857	22	53	207	83	8
SEED	Metabolism	Fatty Acids, Lipids, and Isoprenoids	Fatty acids	Acyl-CoA thioesterase II			2	1509	219	6	192	253	92	701	147	219	137	472	5031	173	289	605	735
SEED	Metabolism	Fatty Acids, Lipids, and Isoprenoids	Fatty acids	Enoyl-[ACP] reductases disambiguation				159	51	2	135	88	86	239	210	223	41	175	761	140	119	173	663	12
SEED	Metabolism	Fatty Acids, Lipids, and Isoprenoids	Fatty acids	Fatty Acid Biosynthesis cluster	1		34	722	125	21	507	419	201	645	1416	1515	135	620	2585	208	246	727	354
SEED	Metabolism	Fatty Acids, Lipids, and Isoprenoids	Fatty acids	Fatty Acid Biosynthesis FASII	8		69	1662	356	60	658	1008	520	1574	2025	2149	556	1505	6239	428	1000	2432	1174	8
SEED	Metabolism	Fatty Acids, Lipids, and Isoprenoids	Fatty acids	Fatty acid catabolic operon fadN-fadA-fadE (yusJKL)	12		176	3103	437	36	1255	1081	454	1552	5808	6462	300	1126	11174	339	711	1162	873	20
SEED	Metabolism	Fatty Acids, Lipids, and Isoprenoids	Fatty acids	Fatty acid degradation			9	6	27		1	7	48	8	12	11	1	3	26	2	6	48	9
SEED	Metabolism	Fatty Acids, Lipids, and Isoprenoids	Fatty acids	Fatty acid metabolism cluster	16		68	32	11	1	12	15	51	98	39	52	7	13	214	23	21	46	122
SEED	Metabolism	Fatty Acids, Lipids, and Isoprenoids	Fatty acids	Fatty acid synthesis	17		315	4200	658	65	1216	1884	910	3330	8576	8742	696	1997	11581	611	1093	3562	1367	2
SEED	Metabolism	Fatty Acids, Lipids, and Isoprenoids	Fatty acids	Mycobacterial FadD proteins (fatty acid CoA- and AMP- ligases)				174	80		121	152	72	340	154	285	29	84	912	131	84	251	826	2
SEED	Metabolism	Fatty Acids, Lipids, and Isoprenoids	Fatty acids	Mycobacterial gene cluster associated with resistance against FAS-II antibiotics			6	1310	161	5	320	204	264	596	214	208	202	667	6555	276	358	627	817
SEED	Metabolism	Fatty Acids, Lipids, and Isoprenoids	Fatty acids	Mycobacterial HadABC proteins ((3R)-hydroxyacyl-ACP dehydrates of FASII)			2	34	13	1	45	45	35	79	70	79	26	59	337	34	47	78	158
SEED	Metabolism	Fatty Acids, Lipids, and Isoprenoids	Fatty acids	Phospholipid and Fatty acid biosynthesis related cluster	1		42	1615	199	6	70	172	155	488	90	174	183	427	2565	103	326	409	192
SEED	Metabolism	Fatty Acids, Lipids, and Isoprenoids	Fatty acids	Polyunsaturated Fatty Acids synthesis				2	4		1	2	1	5	1	4	4	3	16	1	5	3	12
SEED	Metabolism	Fatty Acids, Lipids, and Isoprenoids	Fatty acids	Putative oxidase COG2907	8		218	8836	1748	214	3079	5674	2358	7056	8696	10623	2173	3160	17318	1673	3029	5461	9758	27
SEED	Metabolism	Fatty Acids, Lipids, and Isoprenoids	Head-to-head olefinic hydrocarbon biosynthesis					22	16		8	32	3	86	10	34	12	9	136	6	34	66	48
SEED	Metabolism	Fatty Acids, Lipids, and Isoprenoids	Isoprenoids	Acyclic terpene utilization				579	120	2	102	236	99	430	92	163	108	102	1200	84	111	431	693
SEED	Metabolism	Fatty Acids, Lipids, and Isoprenoids	Isoprenoids	Isoprenoid Biosynthesis: Interconversions	2		39	637	90	6	356	248	130	704	1656	1957	131	232	1659	86	144	471	189
SEED	Metabolism	Fatty Acids, Lipids, and Isoprenoids	Isoprenoids	Mevalonate metabolic pathway	27		72	58	57	1	49	40	87	86	45	29	44	498	219	44	84	103	104
SEED	Metabolism	Fatty Acids, Lipids, and Isoprenoids	Isoprenoids	Nonmevalonate Branch of Isoprenoid Biosynthesis	6	2	158	4074	569	104	1337	1499	818	3093	6323	7433	846	2066	13062	692	1202	4730	1591	8
SEED	Metabolism	Fatty Acids, Lipids, and Isoprenoids	Phospholipids	Cardiolipin biosynthesis	2		61	1837	110	5	362	357	303	584	381	391	164	620	5879	197	301	683	431	8
SEED	Metabolism	Fatty Acids, Lipids, and Isoprenoids	Phospholipids	Glycerolipid and Glycerophospholipid Metabolism in Bacteria	71		583	11472	2477	262	4659	6119	3181	11254	21642	24377	2618	5654	34163	2333	4020	9085	7074	16
SEED	Metabolism	Fatty Acids, Lipids, and Isoprenoids	Phospholipids	Inositol-containing phospholipids	4			85	27	6	36	185	95	93	83	146	77	111	577	84	144	320	201
SEED	Metabolism	Fatty Acids, Lipids, and Isoprenoids	Phospholipids	Lipid orphans				143	20	3	8	29	55	34	29	29	34	5	96	16	31	54	8
SEED	Metabolism	Fatty Acids, Lipids, and Isoprenoids	Sphingolipids	Bacterial Sphingolipids			1	927	244	38	75	265	53	903	46	195	183	222	568	65	145	879	237
SEED	Metabolism	Fatty Acids, Lipids, and Isoprenoids	Steroids and Hopanoids	Cholesterol catabolism	2			371	216	2	305	346	350	818	457	710	124	270	2462	310	304	724	1885
SEED	Metabolism	Fatty Acids, Lipids, and Isoprenoids	Steroids and Hopanoids	Hopanoid biosynthesis			2	320	134	14	102	447	204	336	347	411	186	406	1199	162	432	425	330
SEED	Metabolism	Fatty Acids, Lipids, and Isoprenoids	Unsaturated fatty acids	Delta(6)-desaturase containing cluster			24	2871	298	41	865	742	453	1609	1741	1696	372	1427	12897	588	918	1623	2052	5
SEED	Metabolism	Iron acquisition and metabolism	ABC-type iron transport system						2			4		6					2	2	1	1	4
SEED	Metabolism	Iron acquisition and metabolism	Ferrous iron transporter EfeUOB, low-pH-induced		19		81	49	22	7	24	146	110	77	87	20	89	301	312	73	152	70	13
SEED	Metabolism	Iron acquisition and metabolism	Fet iron export system		2		27	29	14	2	167	117	95	54	1367	1455	19	23	175	41	25	78	110	8
SEED	Metabolism	Iron acquisition and metabolism	Heme, hemin uptake and utilization systems in GramPositives		8		18	248	28	14	119	100	115	151	583	623	95	430	907	92	181	273	105	2
SEED	Metabolism	Iron acquisition and metabolism	Iron acquisition in Streptococcus		3		77	802	273	12	372	400	288	1125	202	295	232	659	2814	168	450	864	314	6
SEED	Metabolism	Iron acquisition and metabolism	Iron transport system including ABC transporter					20				14	7	12	35	1	6	152	29	5	15	92	46
SEED	Metabolism	Iron acquisition and metabolism	Iron(III) dicitrate transport system Fec									2						3	6			124
SEED	Metabolism	Iron acquisition and metabolism	Siderophores	Bacillibactin Siderophore			45	9			732	440	108	12	3158	3209		2	14	2	2
SEED	Metabolism	Iron acquisition and metabolism	Siderophores	Iron Scavenging cluster in Thermus				1			2						1		1		1		3
SEED	Metabolism	Iron acquisition and metabolism	Siderophores	Iron siderophore sensor & receptor system	1			185	30		3	6	11	24	16	9	23	30	116	11	77	66	14
SEED	Metabolism	Iron acquisition and metabolism	Siderophores	Salmochelin-mediated Iron Acquisition				17	11	2		9	2	35	2	2	4	11	25	2	19	14	1
SEED	Metabolism	Iron acquisition and metabolism	Siderophores	Siderophore Achromobactin				430	24	12	125	52	25	128	73	34	17	165	1800	59	77	167	147
SEED	Metabolism	Iron acquisition and metabolism	Siderophores	Siderophore Aerobactin			3	206	145		24	145	44	1049	65	193	201	110	342	113	132	108	72
SEED	Metabolism	Iron acquisition and metabolism	Siderophores	Siderophore Anthrachelin	25		42	42	8	1	331	140	167	38	5142	5170	19	20	76	10	16	63	28
SEED	Metabolism	Iron acquisition and metabolism	Siderophores	Siderophore assembly kit	6		292	1164	128	3	3046	1825	930	668	5950	5812	164	528	5000	347	333	582	442
SEED	Metabolism	Iron acquisition and metabolism	Siderophores	Siderophore brucebactin												3			2
SEED	Metabolism	Iron acquisition and metabolism	Siderophores	Siderophore Desferrioxamine E				3					6				1	3	14	1	2		1
SEED	Metabolism	Iron acquisition and metabolism	Siderophores	Siderophore Enterobactin				50	2	1		13	5	9	6	1	6	9	41	5	49	168		4
SEED	Metabolism	Iron acquisition and metabolism	Siderophores	Siderophore Mycobactin				422	140	3	308	293	293	819	444	674	105	153	2416	315	283	716	2924	4
SEED	Metabolism	Iron acquisition and metabolism	Siderophores	Siderophore pyochelin	2								2					1	2		1		1
SEED	Metabolism	Iron acquisition and metabolism	Siderophores	Siderophore Pyoverdine				9				2	1		1	6	6	15	59	4	5	16	81
SEED	Metabolism	Iron acquisition and metabolism	Siderophores	Siderophore Staphylobactin	86		219		43			14	236	94			4		12	4		1
SEED	Metabolism	Iron acquisition and metabolism	Siderophores	Siderophore Yersiniabactin Biosynthesis								1				1			1			42	7
SEED	Metabolism	Iron acquisition and metabolism	Siderophores	Siderophore [Alcaligin-like]														1				2	1
SEED	Metabolism	Iron acquisition and metabolism	Siderophores	Vibrioferrin synthesis				8					93		41	66	2		9		34	14	2
SEED	Metabolism	Metabolite damage and its repair or mitigation	D-tyrosyl-tRNA(Tyr) deacylase								3	3			1				1	1		2
SEED	Metabolism	Metabolite damage and its repair or mitigation	Damaged nicotinamide nucleotide NAD(P)HX repair		8		20	999	148	7	155	228	112	781	123	218	202	556	3020	190	276	915	410	10
SEED	Metabolism	Metabolite damage and its repair or mitigation	Glutathione-dependent pathway of formaldehyde detoxification		5			4246	408	25	426	727	344	1801	375	396	368	1216	13214	353	648	1207	1445
SEED	Metabolism	Metabolite damage and its repair or mitigation	Metabolite repair		26		312	4344	629	38	1862	1676	971	3139	7773	8582	700	1927	14688	614	1077	3729	1702	2
SEED	Metabolism	Metabolite damage and its repair or mitigation	Nudix proteins (nucleoside triphosphate hydrolases)		10		68	2956	379	36	590	717	447	1624	2281	2640	493	1280	8154	416	800	1988	985	11
SEED	Metabolism	Nitrogen Metabolism	Amidase clustered with urea and nitrile hydratase functions					26	2		24	24	8	51	30	61	14	50	154	15	34	36	118	6
SEED	Metabolism	Nitrogen Metabolism	Cyanate hydrolysis				5	1302	62	5	187	332	80	307	79	87	90	320	3443	94	129	410	539
SEED	Metabolism	Nitrogen Metabolism	Denitrifying reductase gene clusters		4		95	1069	395	38	679	1194	487	2345	7575	8534	486	1055	2325	384	371	1020	1117
SEED	Metabolism	Nitrogen Metabolism	Dissimilatory nitrite reductase				8	296	107	5	24	235	54	495	92	339	113	48	204	129	57	82	35
SEED	Metabolism	Nitrogen Metabolism	Nitrilase					363	2		11	36	10	44	7	12	14	106	1130	10	22	56	224
SEED	Metabolism	Nitrogen Metabolism	Nitrogen fixation				10	123	4		2	24	1	44	156	216	26	19	82	15	45	119	17
SEED	Metabolism	Nucleosides and Nucleotides	Adenosyl nucleosidases		15		90	332	71	8	615	504	195	316	3596	3788	101	392	1436	100	164	1164	219
SEED	Metabolism	Nucleosides and Nucleotides	Purines	DeNovo Purine Biosynthesis	68	4	536	9439	1741	204	3365	4671	2501	7467	15591	17034	1855	6190	28040	1603	3166	10886	3832	16
SEED	Metabolism	Nucleosides and Nucleotides	Purines	GMP synthase	2		12	1055	182	7	235	179	179	565	150	122	189	682	3873	151	287	995	359	15
SEED	Metabolism	Nucleosides and Nucleotides	Purines	IMP and Xanthine conversion to XMP and GMP module	23		291	3124	518	103	1721	1520	768	2062	7613	8731	572	1982	11346	558	935	3505	1457	10
SEED	Metabolism	Nucleosides and Nucleotides	Purines	Nucleoside uptake and degradation cluster	9		123	2912	403	31	1052	1208	602	2233	6023	6281	594	1225	10180	522	668	1743	1267
SEED	Metabolism	Nucleosides and Nucleotides	Purines	Purine catabolism in Bacillus subtilis	2		14	969	126	16	91	385	221	761	316	458	161	387	2683	103	342	493	452
SEED	Metabolism	Nucleosides and Nucleotides	Purines	Purine nucleotide synthesis regulator	20		87	1847	340	37	457	755	397	1382	2765	2904	328	1052	5652	337	539	1629	773
SEED	Metabolism	Nucleosides and Nucleotides	Purines	Xanthine dehydrogenase subunits				816	181	35	65	724	289	1309	314	595	405	850	1866	284	469	1931	855	4
SEED	Metabolism	Nucleosides and Nucleotides	Pyrimidines	De Novo Pyrimidine Synthesis	54		328	7371	1151	152	2813	3081	1697	5944	11563	12747	1523	4475	22190	1231	2403	8124	2821
SEED	Metabolism	Nucleosides and Nucleotides	Pyrimidines	Dihydropyrimidine dehydrogenase									1	1	1							24
SEED	Metabolism	Nucleosides and Nucleotides	Pyrimidines	Uridine to beta-Alanine and Thymine to 3-aminoisobutanoate module			16	597	532	8	100	498	275	3310	350	977	519	296	1394	320	313	545	403	6
SEED	Metabolism	Nucleosides and Nucleotides	Ribonucleotide reduction		49		187	4857	995	67	1247	2005	1143	4139	6088	7121	928	2515	11093	755	1369	4851	1527
SEED	Metabolism	Nucleosides and Nucleotides	Rut pathway of pyrimidine degradation				2	1389	94	1	279	145	80	478	148	66	98	433	5312	175	225	569	408
SEED	Metabolism	Phosphate Metabolism	High affinity phosphate transporter and control of PHO regulon		46		405	7780	1346	149	2910	2856	1877	5926	12081	13443	1441	3308	24355	1339	2198	7597	3214
SEED	Metabolism	Phosphate Metabolism	Phosphonate and phosphinate	Phosphoenolpyruvate phosphomutase				1	4		1	35	20	12	10	65	20	55	58	6	67	49	94
SEED	Metabolism	Phosphate Metabolism	Phosphonate and phosphinate	Phosphonate (phosphite) dehydrogenase			8	512	102	5	338	135	130	582	192	71	73	259	3510	146	190	512	224
SEED	Metabolism	Phosphate Metabolism	Phosphonate and phosphinate	Phosphonate metabolism			95	32	13	2	742	408	170	75	4881	5441	10	21	80	13	26	301	104
SEED	Metabolism	Sulfur Metabolism	Adaptation to d-cysteine		2		18	147	39	2	135	123	39	234	793	800	35	10	102	9	18	93	30
SEED	Metabolism	Sulfur Metabolism	Bacterial pathways for dimethylsulfoniopropionate and acrylate catabolism		16		57	3868	449	46	618	1069	429	2610	1658	1912	479	1301	13038	580	781	1526	1711	2
SEED	Metabolism	Sulfur Metabolism	Polysulfide reductase EC 1.12.98.4 and Thiosulfate reductase															8				1
SEED	Metabolism	Sulfur Metabolism	Sox sulfur oxidation genes				3	103	17		27	99	2	48	32	35	11	87	176	34	56	91	58
SEED	Metabolism	Sulfur Metabolism	Sox thiosulfate oxidation system		1		13	77	198	4	6	36	47	1128	86	368	121	41	204	35	59	153	121
SEED	Metabolism	Sulfur Metabolism	Sulfate assimilation related cluster				2	38	3		11	57	13	19	16	17	22	23	93	11	20	51	18
SEED	Metabolism	Sulfur Metabolism	Sulfate reduction-associated complexes								6	1				8			2			4	2
SEED	Metabolism	Sulfur Metabolism	Sulfur metabolism related cluster		8		44	1529	231	26	231	555	507	872	257	381	317	1048	5344	317	778	934	611
SEED	Metabolism	Sulfur Metabolism	Sulfur transport related cluster					57			5	21	5	33	14	5	1	19	52	13	11	10	6
SEED	Metabolism	Sulfur Metabolism	Sulfurtransferase and Ssec cluster					88	20	4	47	79	37	96	78	81	33	76	405	33	56	125	239
SEED	Metabolism	Sulfur Metabolism	Sulphoglycolysis									2			7		2	2	1		4	28	2
SEED	Metabolism	Sulfur Metabolism	Taurine and alkanesulfonate utilization as sulfur sources		4		128	1051	130	4	970	612	428	852	1672	1667	206	380	4117	193	352	502	262
SEED	Miscellaneous	4-hydroxybenzoyl-CoA reductase						2			1	20		16		2	4	18	39	9	2	31	9
SEED	Miscellaneous	Archease						9	5		2	4	17	4	7	5	2	1	33	12	1	10	35
SEED	Miscellaneous	beta-Barrel Assembly Machinery					10	2872	366	25	273	485	324	2084	269	329	376	820	8113	287	487	980	733
SEED	Miscellaneous	Betaine, crotonobetaine, L-carnitine (trimethyl ammonium compounds)	Carnitine metabolism and transport				3	491	146	10	48	248	97	715	154	322	204	244	1900	93	267	246	184
SEED	Miscellaneous	Betaine, crotonobetaine, L-carnitine (trimethyl ammonium compounds)	Carnitine operon				4				1		2	1					1			56
SEED	Miscellaneous	Carbonic anhydrase			2		117	4942	593	47	1521	1401	791	3196	6543	7274	637	2119	18759	608	1071	2585	1724	12
SEED	Miscellaneous	Dioxygenolytic carbon monoxide-forming enzymes						11	1	3	7	19	10	34	14	40	5	20	77	6	15	29	53	2
SEED	Miscellaneous	HU-alpha and dsDNA mimic protein interaction						1			3	3		4				11	27		2	12
SEED	Miscellaneous	Muconate lactonizing enzyme family			6		64	811	122	40	530	445	219	435	2982	3427	155	382	2295	136	199	713	283
SEED	Miscellaneous	Mycobacterial FadE proteins Acyl-CoA dehydrogenase						1195	218	8	624	448	440	1321	561	892	159	554	6509	494	456	1167	2549	7
SEED	Miscellaneous	Nickel-requiring			38		11	1045	153	12	273	480	258	793	298	441	181	632	4806	203	324	878	338	10
SEED	Miscellaneous	Nicotinate catabolism, anaerobic									6						1		2	1		27	4
SEED	Miscellaneous	Prophages, Transposable elements, Plasmids	Gene Transfer Agent				4	1590	1292	42	168	812	365	8643	325	1771	996	297	1779	279	407	601	424
SEED	Miscellaneous	Prophages, Transposable elements, Plasmids	Integrons				1	122	19	1	3	46	2	8	4	8	9	46	271	7	34	116	5
SEED	Miscellaneous	Prophages, Transposable elements, Plasmids	Pathogenicity islands	Listeria Pathogenicity Island LIPI-1 extended	8		42	3	14		519	223	168	32	2636	2568	1	18	16		9	11	4
SEED	Miscellaneous	Prophages, Transposable elements, Plasmids	Phages, Prophages	IbrA and IbrB: co-activators of prophage gene expression									6						8		10	299	8
SEED	Miscellaneous	Prophages, Transposable elements, Plasmids	Phages, Prophages	Lambdoid phage			20	895	895	5	87	271	330	6034	143	1168	758	481	3761	182	358	1168	287
SEED	Miscellaneous	Prophages, Transposable elements, Plasmids	Phages, Prophages	Mu-like phage				50	4		5	7	14	5	4	3	3	113	277	1	8	51	10
SEED	Miscellaneous	Prophages, Transposable elements, Plasmids	Phages, Prophages	P2-like phage	4		3	919	51	4	174	80	83	280	354	449	92	177	1498	89	156	366	145
SEED	Miscellaneous	Prophages, Transposable elements, Plasmids	Plasmid related functions	RSF1010 like IncQ broad-host-range plasmids				1833	294		326	228	205	1179	212	357	312	942	9610	195	287	631	679	4
SEED	Miscellaneous	Prophages, Transposable elements, Plasmids	Transposable elements	Conjugative transposon, Bacteroidales			14	81	44	47	17	161	68	56	28	4	107	520	419	44	107	7273	178
SEED	Miscellaneous	Thiocyanate hydrolase						2			1	6		2	1	3	7	2	31	1	5	3	4
SEED	Protein Processing	Protein Fate (folding, modification, targeting, degradation)	Protein degradation	CtsR and MscAB regulation of protein degradation	27		120	29	11	1	772	457	283	136	5795	6291	37	396	312	30	66	325	51
SEED	Protein Processing	Protein Fate (folding, modification, targeting, degradation)	Protein degradation	Oligopeptide degradation cluster			2	116	67	4	32	136	44	279	153	178	85	63	398	44	81	198	79
SEED	Protein Processing	Protein Fate (folding, modification, targeting, degradation)	Protein degradation	Proteasome bacterial	13		221	2967	674	82	1340	1975	855	2893	8989	9979	706	1040	3706	409	787	1823	849
SEED	Protein Processing	Protein Fate (folding, modification, targeting, degradation)	Protein degradation	Putative TldE-TldD proteolytic complex	1		40	1570	256	22	100	454	244	956	173	256	256	416	1459	208	374	639	452
SEED	Protein Processing	Protein Fate (folding, modification, targeting, degradation)	Protein folding	Chaperones GroEL GroES and Thermosome	28		121	1441	321	65	916	1084	601	1482	2264	2790	400	1222	5875	393	696	1820	880	2
SEED	Protein Processing	Protein Fate (folding, modification, targeting, degradation)	Protein folding	Peptidyl-prolyl cis-trans isomerase			76	3179	379	20	808	873	506	2101	2448	2688	423	1301	10412	416	644	2185	876
SEED	Protein Processing	Protein Fate (folding, modification, targeting, degradation)	Protein folding	Periplasmic disulfide interchange	3		28	4444	538	41	668	799	498	2282	1057	1421	579	1507	13132	509	984	2065	1387	10
SEED	Protein Processing	Protein Fate (folding, modification, targeting, degradation)	Protein folding	Protein chaperones	16		78	4609	698	117	973	1508	745	2926	3075	3548	864	1988	15289	754	1364	4076	2362	6
SEED	Protein Processing	Protein Fate (folding, modification, targeting, degradation)	Protein glycosylation in Prokaryotes	N,N'-diacetylbacillosamine							1	1			3			20	3			5	1
SEED	Protein Processing	Protein Fate (folding, modification, targeting, degradation)	Protein processing and modification	Diphthamide biosynthesis											4		2		2
SEED	Protein Processing	Protein Fate (folding, modification, targeting, degradation)	Protein processing and modification	Modification of eukaryotic initiation factor 5A				186	42	3	23	82	12	141	27	39	13	56	144	27	58	51	33
SEED	Protein Processing	Protein Fate (folding, modification, targeting, degradation)	Protein processing and modification	Peptide methionine sulfoxide reductase	2		72	1488	268	28	429	500	353	987	2356	2209	287	930	5755	222	394	779	742	8
SEED	Protein Processing	Protein Fate (folding, modification, targeting, degradation)	Protein processing and modification	Ribosomal protein S12p Asp methylthiotransferase			6	745	60	2	47	42	60	274	86	28	54	299	3128	73	180	268	268
SEED	Protein Processing	Protein Fate (folding, modification, targeting, degradation)	Protein processing and modification	Ribosomal protein S5p acylation			9	109	21		50	41	17	37	298	338	24	57	304	23	42	171	124
SEED	Protein Processing	Protein Fate (folding, modification, targeting, degradation)	Protein processing and modification	Signal peptidase	10		110	1392	228	22	693	723	365	1230	3136	3195	314	756	4755	317	442	1784	561
SEED	Protein Processing	Protein Fate (folding, modification, targeting, degradation)	Protein targeting, sorting, translocation	Encapsulation of DyP-type peroxidase or ferritin-like protein oligomers	2			467	116	8	69	147	62	369	105	111	65	153	1572	78	116	345	339	4
SEED	Protein Processing	Protein Fate (folding, modification, targeting, degradation)	Protein targeting, sorting, translocation	SecY2-SecA2 Specialized Transport System	69		162		44		16	37	212	53	14		16	519	95	29	39	24
SEED	Protein Processing	Protein Fate (folding, modification, targeting, degradation)	Protein targeting, sorting, translocation	Twin-arginine translocation system	1		11	1096	218	14	202	406	156	780	903	1051	164	494	2920	129	254	567	404
SEED	Protein Processing	Protein Fate (folding, modification, targeting, degradation)	Protein targeting, sorting, translocation	Twin-arginine translocation system related cluster	3		16	690	134	15	356	487	498	872	459	702	241	675	3825	412	536	813	1968	3
SEED	Protein Processing	Protein Fate (folding, modification, targeting, degradation)	Selenoproteins	Glycine reductase, sarcosine reductase and betaine reductase				4		2			2	2				25	34		2	66	10
SEED	Protein Processing	Protein Fate (folding, modification, targeting, degradation)	Selenoproteins	Selenocysteine metabolism	3		30	676	273	11	60	364	149	1877	292	510	370	467	1332	215	343	921	285
SEED	Protein Processing	Protein Fate (folding, modification, targeting, degradation)	Selenoproteins	Selenoprotein O			5	249	85	6	9	67	62	343	37	101	86	98	324	35	81	80	43
SEED	Protein Processing	Protein Synthesis	Aminoacyl-tRNA-synthetases	Glycyl-tRNA synthetase				14	3		2	12	14	40	19	31	6	47	38	8	5	10	2
SEED	Protein Processing	Protein Synthesis	Aminoacyl-tRNA-synthetases	tRNA aminoacylation, Ala	8		116	1994	342	37	841	1168	648	1606	3934	4355	383	1247	5975	353	645	2276	909
SEED	Protein Processing	Protein Synthesis	Aminoacyl-tRNA-synthetases	tRNA aminoacylation, Arg	4		90	1336	236	16	780	762	460	1079	3306	3869	262	840	4073	212	381	1456	567	2
SEED	Protein Processing	Protein Synthesis	Aminoacyl-tRNA-synthetases	tRNA aminoacylation, Asn	7		166	914	190	33	2194	1900	813	623	7681	8328	298	699	1733	180	515	2109	487	2
SEED	Protein Processing	Protein Synthesis	Aminoacyl-tRNA-synthetases	tRNA aminoacylation, Asp	14		158	1238	195	47	578	783	476	966	2900	3300	250	860	4294	232	438	1364	506
SEED	Protein Processing	Protein Synthesis	Aminoacyl-tRNA-synthetases	tRNA aminoacylation, Cys	2		135	959	159	39	245	476	248	865	1660	1760	217	688	3241	176	349	1143	446
SEED	Protein Processing	Protein Synthesis	Aminoacyl-tRNA-synthetases	tRNA aminoacylation, Gln	3		79	3095	495	64	1021	1426	699	2485	4048	4675	737	1980	10770	601	1201	2982	1964	6
SEED	Protein Processing	Protein Synthesis	Aminoacyl-tRNA-synthetases	tRNA aminoacylation, Glu	6		101	1350	265	12	419	694	340	1260	1767	2001	262	782	3846	231	447	1346	518
SEED	Protein Processing	Protein Synthesis	Aminoacyl-tRNA-synthetases	tRNA aminoacylation, Gly			41	2062	276	58	483	835	409	1688	1864	2079	361	1132	6413	338	566	1700	686
SEED	Protein Processing	Protein Synthesis	Aminoacyl-tRNA-synthetases	tRNA aminoacylation, His	8		45	936	140	26	614	579	329	737	2667	2747	184	655	2948	172	359	1099	289
SEED	Protein Processing	Protein Synthesis	Aminoacyl-tRNA-synthetases	tRNA aminoacylation, Leu	6	2	69	1977	363	90	670	1015	556	1950	2809	3360	410	1195	6086	350	657	2233	955
SEED	Protein Processing	Protein Synthesis	Aminoacyl-tRNA-synthetases	tRNA aminoacylation, Lys	10		63	1018	243	34	403	623	257	1031	3136	3201	278	831	4131	292	424	1326	754
SEED	Protein Processing	Protein Synthesis	Aminoacyl-tRNA-synthetases	tRNA aminoacylation, Met	18		175	1284	241	15	554	712	476	1011	3975	4204	247	796	4631	266	524	1538	547
SEED	Protein Processing	Protein Synthesis	Aminoacyl-tRNA-synthetases	tRNA aminoacylation, Phe	12		185	2581	395	81	932	982	616	1848	4420	5362	468	1592	7730	537	733	2427	973	4
SEED	Protein Processing	Protein Synthesis	Aminoacyl-tRNA-synthetases	tRNA aminoacylation, Pro	12		122	1309	368	21	741	811	679	1058	4031	4450	258	984	5114	222	554	1427	552
SEED	Protein Processing	Protein Synthesis	Aminoacyl-tRNA-synthetases	tRNA aminoacylation, Pyr																	2	2
SEED	Protein Processing	Protein Synthesis	Aminoacyl-tRNA-synthetases	tRNA aminoacylation, Ser	17		92	887	180	13	296	380	246	648	1488	1804	239	559	2891	158	315	1047	361
SEED	Protein Processing	Protein Synthesis	Aminoacyl-tRNA-synthetases	tRNA aminoacylation, Thr	4		84	1199	229	39	873	721	478	1227	3841	4148	265	835	4447	246	452	1426	475
SEED	Protein Processing	Protein Synthesis	Aminoacyl-tRNA-synthetases	tRNA aminoacylation, Trp	2		51	677	117	26	307	570	198	701	1029	1299	157	475	2378	152	207	878	287
SEED	Protein Processing	Protein Synthesis	Aminoacyl-tRNA-synthetases	tRNA aminoacylation, Tyr	10		122	835	158	19	654	496	278	687	3920	4396	182	600	2852	155	276	1003	404
SEED	Protein Processing	Protein Synthesis	Aminoacyl-tRNA-synthetases	tRNA aminoacylation, Val	43		115	2065	455	37	628	1036	619	1704	3031	3538	486	1232	6837	364	730	2068	771
SEED	Protein Processing	Protein Synthesis	Ribosome biogenesis	Ribosomal proteins, single-copy	48		153	4345	735	83	1541	2026	1304	3667	7022	7775	962	2793	14560	754	1469	5149	1741	1
SEED	Protein Processing	Protein Synthesis	Ribosome biogenesis	Ribosomal proteins, zinc requirement	8		57	964	137	16	332	460	214	813	1243	1402	213	496	2857	164	290	1025	429
SEED	Protein Processing	Protein Synthesis	Ribosome biogenesis	Ribosome activity modulation	4			438	74	9	132	134	80	347	692	663	76	273	1332	70	123	398	152
SEED	Protein Processing	Protein Synthesis	Ribosome biogenesis	Ribosome LSU, bacterial	80		415	8379	1291	200	2936	3725	2031	7328	13157	14153	1761	5078	25895	1384	2608	9263	3091	10
SEED	Protein Processing	Protein Synthesis	Ribosome biogenesis	Ribosome LSU, eukaryotic and archaeal																	4
SEED	Protein Processing	Protein Synthesis	Ribosome biogenesis	Ribosome SSU, eukaryotic and archaeal				1				1			1		3	1	16		12	2	9
SEED	Protein Processing	Protein Synthesis	Translation	Programmed frameshift	1		4	401	59	7	266	215	147	233	1134	1223	82	254	1814	88	134	413	165
SEED	Protein Processing	Protein Synthesis	Translation	Trans-translation by stalled ribosomes				5	1			1	12		1		7	13	44	2	3	7	7
SEED	Protein Processing	Protein Synthesis	Translation	Translation elongation factor G family			31	20			253	146	96	43	1370	1596	11	47	56	3	24	283	7
SEED	Protein Processing	Protein Synthesis	Translation	Translation elongation factors, bacterial	11		95	3368	558	51	899	1416	967	2650	2474	2554	602	2015	11194	608	1100	3692	1483	5
SEED	Protein Processing	Protein Synthesis	Translation	Translation elongation factors, eukaryotic and archaeal				3				33					1	1	6	1		4
SEED	Protein Processing	Protein Synthesis	Translation	Translation initiation factors, bacterial	24		121	1723	336	44	526	818	380	1313	2306	2591	369	1246	7173	340	660	1985	789
SEED	Protein Processing	Protein Synthesis	Translation	Translation initiation factors, eukaryotic and archaeal				1							5			2	3		1
SEED	Protein Processing	Protein Synthesis	Translation	Translation termination factors, bacterial	45		223	4377	897	121	1368	1936	1240	4132	6563	7444	877	3236	12741	788	1439	4865	1591	16
SEED	Protein Processing	Protein Synthesis	Universal GTPases		63		489	9356	1510	204	3553	4432	2793	7548	15494	17036	1843	6125	31739	1574	2988	10387	3520	21
SEED	Regulation And Cell Signaling	Acetylation_deacetylation	Post-translational modification of proteins		4		52	1294	162	21	219	796	473	705	1128	1199	340	728	2745	306	672	967	1032	7
SEED	Regulation And Cell Signaling	BOX elements in Streptococci																35	18	2	1	12
SEED	Regulation And Cell Signaling	Cell envelope-associated LytR-CpsA-Psr transcriptional attenuators			26		148	182	50	4	1028	617	346	168	5021	5415	116	477	913	141	234	313	473	2
SEED	Regulation And Cell Signaling	Cyclic Di-GMP Turnover Proteins					22	916	66	3	85	256	94	250	113	149	103	326	2631	84	268	547	235	8
SEED	Regulation And Cell Signaling	CytR regulation						235	27		43	30	16	115	17	24	15	109	1029	46	71	109	67
SEED	Regulation And Cell Signaling	G-protein-coupled receptor (GPCR) system in Actinobacteria						91	24		93	83	131	149	68	74	19	89	566	55	111	144	386
SEED	Regulation And Cell Signaling	HPr catabolite repression system			11		52	47	6		346	196	107	30	2560	2821	15	197	199	17	29	266	21
SEED	Regulation And Cell Signaling	Oxygen-sensing diguanylate cyclase and phosphodiesterase couple for c-di-GMP control						37				2			1			7	11	1	1	21	2
SEED	Regulation And Cell Signaling	Sigma54-dependent transcription related gene cluster			2			11	2			3		2	1		9	21	57	8	13	8	1
SEED	Regulation And Cell Signaling	Sigma54-dependent transcription related gene cluster 2						12	6		8	22	41	7	3	3	11	155	143	19	35	15	9
SEED	Regulation And Cell Signaling	Stringent Response, (p)ppGpp metabolism			22		131	2794	413	32	753	792	583	2087	2839	2892	485	1644	9578	468	828	2775	1007
SEED	Regulation And Cell Signaling	Trans-envelope signaling system VreARI in Pseudomonas			4			8			2			1	1	6	10	2	16	5	3	17
SEED	Regulation And Cell Signaling	Transcriptional regulator AfsR						74	6	3		31	21	3	19	4	43	65	289	31	80	42	12
SEED	Regulation And Cell Signaling	Two-component regulatory systems	BarA-UvrY(SirA) two-component regulatory system		2		37	2411	238	2	494	230	204	1087	1061	1191	223	826	10324	328	397	968	777
SEED	Regulation And Cell Signaling	Two-component regulatory systems	GlrKR two-component regulatory system				10	4	30			44		9	13	1	6	12	104	4	30	52	13	6
SEED	Regulation And Cell Signaling	Two-component regulatory systems	Oxygen-sensing two-component regulatory system NreABC		64		139	8	14	14	156	94	194	81	223	188	16	16	90	8	17	12	12
SEED	Regulation And Cell Signaling	Two-component regulatory systems	PrlS-PrlR Two-Component Regulatory System of Brucella					18	3		6	38	2	8	5	15	10	7	43	6	6	13	17
SEED	Regulation And Cell Signaling	Two-component regulatory systems	The Chv two-component regulatory system		6		22	865	302	19	59	378	194	1182	167	308	228	228	822	130	265	405	329
SEED	RNA Processing	RNA processing and modification	5-methylaminomethyl-2-thiouridine		30		186	4228	500	46	1304	1368	633	2699	5220	5298	568	2220	15562	594	981	4477	1448	6
SEED	RNA Processing	RNA processing and modification	ATP-dependent RNA helicases, bacterial		23		200	2542	327	32	1245	1186	662	1355	6457	7482	438	1116	5473	298	643	1971	666
SEED	RNA Processing	RNA processing and modification	Box C-D RNA-guided RNA methyltransferase												4			6	12	2			1
SEED	RNA Processing	RNA processing and modification	Cluster related to 2-thiouridine modification of tRNAs		1			1256	346	49	57	670	166	2093	226	605	297	314	1171	184	369	477	311
SEED	RNA Processing	RNA processing and modification	Exosome					6											4		1	2	1
SEED	RNA Processing	RNA processing and modification	Methylthiotransferases		13		50	1777	320	30	393	779	321	1604	1476	1777	412	946	6381	370	574	2046	703
SEED	RNA Processing	RNA processing and modification	mRNA 3-end processing factor containing cluster				19	1883	405	76	91	668	230	1878	187	496	426	389	1327	168	381	540	298
SEED	RNA Processing	RNA processing and modification	Polyadenylation, bacterial				12	659	35	2	173	125	73	190	71	53	44	212	2253	56	110	248	186
SEED	RNA Processing	RNA processing and modification	Possible RNA modification and stress response cluster				51	3045	523	49	357	648	388	2118	1169	1414	423	768	4307	236	561	2436	416	6
SEED	RNA Processing	RNA processing and modification	Queuosine and archaeosine		55		241	4014	629	65	1234	1342	821	2631	5685	6503	528	1942	12003	521	950	3649	1156	24
SEED	RNA Processing	RNA processing and modification	Ribonuclease H		6		70	1004	143	13	441	507	310	574	1680	1842	194	718	3864	213	332	1023	354
SEED	RNA Processing	RNA processing and modification	Ribonuclease J family		11		125	590	178	14	945	545	582	744	4879	5192	125	455	784	123	206	784	273
SEED	RNA Processing	RNA processing and modification	Ribosome biogenesis, archaeal															1	1		1
SEED	RNA Processing	RNA processing and modification	RNA processing and degradation, bacterial		46		464	8499	1215	109	2721	2843	1818	6001	11429	11975	1469	4488	27367	1356	2375	8111	3115	16
SEED	RNA Processing	RNA processing and modification	RNA pseudouridine synthases		24		208	5142	612	53	1807	1838	1192	3157	8536	9011	786	2593	15415	720	1310	4685	1643
SEED	RNA Processing	RNA processing and modification	rRNA modification related cluster including tlyA		31		77	1794	155	59	313	591	350	938	426	390	397	1207	7517	408	713	1545	924	8
SEED	RNA Processing	RNA processing and modification	Threonylcarbamoyladenosine		3		24	268	13	2	140	103	29	130	392	378	17	135	1156	32	62	180	96	2
SEED	RNA Processing	RNA processing and modification	tRNA modification, 5-oxyacetyl uridine (cmo5U34)					96		2		10	4	2	2		6	29	34		24	20	1
SEED	RNA Processing	RNA processing and modification	tRNA nucleotidyltransferase		4		40	828	113	11	299	387	207	582	1098	1193	152	577	2773	176	308	841	371
SEED	RNA Processing	RNA processing and modification	tRNA splicing					1			1			7	1		1	2	15	1	3	2	7
SEED	RNA Processing	RNA processing and modification	tRNA thiolation		2		23	432	90	8	310	256	133	353	1321	1425	69	264	1727	76	148	727	149
SEED	RNA Processing	RNA processing and modification	YrdC-YciO-Sua5 and associated protein families		42		180	4621	529	59	1151	1299	871	2545	5191	5504	729	2446	13725	765	1274	4139	1555	13
SEED	RNA Processing	Transcription	RNA polymerase, archaeal									4			9		1		11	1	4		5
SEED	RNA Processing	Transcription	RNA polymerase, archaeal initiation factors												4		1	2	16	4	4	2	2
SEED	RNA Processing	Transcription	RNA polymerase, bacterial		15		97	948	272	18	383	434	250	1013	1912	1956	203	610	3015	226	375	1128	385	1
SEED	RNA Processing	Transcription	Transcription elongation factors, archaeal												3			2	5
SEED	RNA Processing	Transcription	Transcription factors, cyanobacterial RpoD-like sigma factors					8									4	4	43	43	4
SEED	Secondary Metabolism	Bacillus subtilis yydFGHIJ operon																	4		1
SEED	Secondary Metabolism	Biosynthesis of antimicrobial or antitumor compounds	3-amino-5-hydroxybenzoic Acid Synthesis									1			17	6		2	13		2	2	1
SEED	Secondary Metabolism	Biosynthesis of antimicrobial or antitumor compounds	L-2-amino-4-methoxy-trans-3-butenoic acid synthesis																1		2
SEED	Secondary Metabolism	Biosynthesis of antimicrobial or antitumor compounds	Phenazine biosynthesis					5						1			1	1	4	2	3	7
SEED	Secondary Metabolism	Hydrocarbons	Alkane biosynthesis in bacteria																9	7	6	2
SEED	Secondary Metabolism	Hydrocarbons	Alkane synthesis in bacteria 2					457	45	16	5	18	138	90	8	50	48	199	408	45	104	94	19
SEED	Secondary Metabolism	Metabolism of Aromatic Compounds	2-aminophenol Metabolism				4	955	80	2	229	138	151	318	2725	3389	76	444	4514	151	205	426	525	4
SEED	Secondary Metabolism	Metabolism of Aromatic Compounds	Acetophenone carboxylase 1											2				10	4		5	1
SEED	Secondary Metabolism	Metabolism of Aromatic Compounds	Anaerobic toluene and ethylbenzene degradation														2				1	1
SEED	Secondary Metabolism	Metabolism of Aromatic Compounds	Benzoyl-CoA pathway of anaerobic aromatic metabolism					5	6	1	1	10	4	11	5		7	1	19	4	4	33	12
SEED	Secondary Metabolism	Metabolism of Aromatic Compounds	Gallic acid utilization					117	8	11	3	59	27	14	10	5	48	45	115	39	39	30	10
SEED	Secondary Metabolism	Metabolism of Aromatic Compounds	Gentisate pathway					9		6		79	8	18	6	19	11	11	52	4	7	22	10
SEED	Secondary Metabolism	Metabolism of Aromatic Compounds	Glutaconate CoA-transferase or 3-oxoadipate CoA-transferase Subunits					861	81	12	136	202	137	445	118	73	78	337	3737	96	227	391	322
SEED	Secondary Metabolism	Metabolism of Aromatic Compounds	Homoprotocatechuate degradative cluster				30	198	54	7	83	410	59	305	975	1122	120	148	514	44	160	160	89
SEED	Secondary Metabolism	Metabolism of Aromatic Compounds	Hydroxyaromatic decarboxylase family					4				2			12	10	2		7			2	3
SEED	Secondary Metabolism	Metabolism of Aromatic Compounds	Nicotinic acid utilization					17	2		2	35	8	10	24	13	13	17	103	7	27	40	14
SEED	Secondary Metabolism	Metabolism of Aromatic Compounds	Phenol hydroxylase				21	132	28		1	34	3	4	1	2	7	5	23	2	3	23	5
SEED	Secondary Metabolism	Metabolism of Aromatic Compounds	Phenylacetyl-CoA catabolic pathway (core)		1		36	5876	909	47	927	1008	730	5017	646	942	864	2620	26558	750	1324	2344	2183	6
SEED	Secondary Metabolism	Metabolism of Aromatic Compounds	Toluene 4-monooxygenase (T4MO)					2						1			2	2	6	6		2
SEED	Secondary Metabolism	Metabolism of Aromatic Compounds	Vanillate and syringate utilization				1	210	15	20	19	135	40	39	26	16	36	100	299	26	138	43	39
SEED	Secondary Metabolism	Metabolism of polyketides	Nonribosomal peptide synthetases (NRPS) in Frankia sp. Ccl3					2						1				1	4		1	1	3
SEED	Secondary Metabolism	Mycosporine synthesis cluster						17	2			3		2		1	1	9	69	35	9	2
SEED	Secondary Metabolism	Ribosomally-synthesized post-translationally modified peptides (RiPPs)	Bacteriocins in Lactobacilli																6			6
SEED	Secondary Metabolism	Ribosomally-synthesized post-translationally modified peptides (RiPPs)	Colicin V and Bacteriocin Production Cluster		3		32	1952	235	12	334	294	196	995	259	147	211	801	8993	251	442	1014	650	3
SEED	Secondary Metabolism	Ribosomally-synthesized post-translationally modified peptides (RiPPs)	Lasso peptide maturation cluster					239	9	2	3	10		34	11	18	12	9	100	3	3	45	11
SEED	Secondary Metabolism	Ribosomally-synthesized post-translationally modified peptides (RiPPs)	Thiazole.oxazole-modified microcins		2		82	7		2	435	334	115	35	2924	3316	10	25	136	8	29	9		4
SEED	Secondary Metabolism	Ribosomally-synthesized post-translationally modified peptides (RiPPs)	Tolerance to colicin E2 and CreBC signal transduction system		2		23	513	93	6	25	25	39	347	20	89	55	58	220	7	98	137	33
SEED	Stress Response, Defense, Virulence	Stress Response, Defense and Virulence	Adhesion	Adhesins in Staphylococcus	223		538	6	111		70	77	513	214	4	8	22	19	147	12	37	25	5
SEED	Stress Response, Defense, Virulence	Stress Response, Defense and Virulence	Hfl operon		19		157	2801	565	79	1286	1628	770	2721	4027	4692	564	1298	7672	444	913	2440	1043
SEED	Stress Response, Defense, Virulence	Stress Response, Defense and Virulence	Host-pathogen interactions	Hydrolysis of sphingomyelin	3		51	28	41	1	222	149	157	115	621	664	12	28	113	8	31	43	4
SEED	Stress Response, Defense, Virulence	Stress Response, Defense and Virulence	Host-pathogen interactions	Inclusion membrane proteins supporting intracellular life styles in Chlamydiales								6							58		2	2
SEED	Stress Response, Defense, Virulence	Stress Response, Defense and Virulence	Invasion and intracellular resistance	Cell invasion-related virulence operon MCE				870	433		1017	801	642	2003	974	1618	267	471	5373	780	590	1529	4233	8
SEED	Stress Response, Defense, Virulence	Stress Response, Defense and Virulence	Invasion and intracellular resistance	Cytolysin and Lipase operon in Vibrio								2
SEED	Stress Response, Defense, Virulence	Stress Response, Defense and Virulence	Invasion and intracellular resistance	Listeria surface proteins: Internalin-like proteins			97	266	31	18	587	447	259	122	5709	5917	52	149	919	38	125	115	90
SEED	Stress Response, Defense, Virulence	Stress Response, Defense and Virulence	Invasion and intracellular resistance	Outer membrane proteases (Omptins)															6			6
SEED	Stress Response, Defense, Virulence	Stress Response, Defense and Virulence	Isoniazid inductible proteins cluster					34	6	7	30	47	71	26	45	40	24	86	346	38	48	75	98
SEED	Stress Response, Defense, Virulence	Stress Response, Defense and Virulence	Mycobacterial lipoproteins (LPR group)					441	79		163	165	119	357	158	195	64	305	2333	127	122	334	773
SEED	Stress Response, Defense, Virulence	Stress Response, Defense and Virulence	PE multigene family in Mycobacterium tuberculosis complex (MTBC)					3			10	9	1	11	3	10	3	4	41	8	3	11	30
SEED	Stress Response, Defense, Virulence	Stress Response, Defense and Virulence	PPE multigene family in Mycobacterium tuberculosis complex (MTBC)					176	73		205	126	147	345	219	310	55	138	1243	162	115	349	1181	2
SEED	Stress Response, Defense, Virulence	Stress Response, Defense and Virulence	Resistance to antibiotics and toxic compounds	5-nitroimidazole antibiotic resistance															1		2
SEED	Stress Response, Defense, Virulence	Stress Response, Defense and Virulence	Resistance to antibiotics and toxic compounds	Actinobacterial signal transduction system MtrAB-LpqB	6		4	75	22	3	19	53	48	178	73	105	57	201	748	90	157	141	259	6
SEED	Stress Response, Defense, Virulence	Stress Response, Defense and Virulence	Resistance to antibiotics and toxic compounds	Aminoglycoside modifying enzymes: N-acetyltransferases			24	45			122	86	31	26	632	629	11	30	105	13	18	45	54
SEED	Stress Response, Defense, Virulence	Stress Response, Defense and Virulence	Resistance to antibiotics and toxic compounds	Aminoglycoside modifying enzymes: O-nucleotidyltransferases			39	43			106	84	36	21	772	780	2	81	349	8	13	20	4
SEED	Stress Response, Defense, Virulence	Stress Response, Defense and Virulence	Resistance to antibiotics and toxic compounds	Aminoglycoside modifying enzymes: O-phosphotransferases				274	18		22	30	17	116	16	6	35	95	1226	20	61	126	119
SEED	Stress Response, Defense, Virulence	Stress Response, Defense and Virulence	Resistance to antibiotics and toxic compounds	Antibiotic targets in cell wall biosynthesis	19		189	2776	381	44	1574	1331	685	1975	7188	7807	512	1781	9390	484	929	2628	1091
SEED	Stress Response, Defense, Virulence	Stress Response, Defense and Virulence	Resistance to antibiotics and toxic compounds	Antibiotic targets in DNA processing	77		334	6320	1277	195	2075	2604	2090	5629	9427	10204	1232	3625	18074	1086	1985	6313	2189	9
SEED	Stress Response, Defense, Virulence	Stress Response, Defense and Virulence	Resistance to antibiotics and toxic compounds	Antibiotic targets in metabolic pathways	10		67	2131	324	61	872	956	666	1692	2750	2829	536	1337	7313	389	817	2442	850	6
SEED	Stress Response, Defense, Virulence	Stress Response, Defense and Virulence	Resistance to antibiotics and toxic compounds	Antibiotic targets in protein synthesis	18	1	182	3295	658	73	1074	1629	1029	2937	4763	4798	747	2010	10370	672	1160	3820	1523	1
SEED	Stress Response, Defense, Virulence	Stress Response, Defense and Virulence	Resistance to antibiotics and toxic compounds	Antibiotic targets in transcription	46		324	6820	1578	248	2456	3030	1933	6426	11246	12529	1420	4445	22877	1257	2379	8157	2613	11
SEED	Stress Response, Defense, Virulence	Stress Response, Defense and Virulence	Resistance to antibiotics and toxic compounds	Arsenic resistance	9		17	4548	864	38	1095	1107	648	4312	9916	10753	876	1820	17356	777	1270	2506	1691	6
SEED	Stress Response, Defense, Virulence	Stress Response, Defense and Virulence	Resistance to antibiotics and toxic compounds	Bacitracin resistance	43		532	53	47		3890	2325	1207	195	15894	16535	9	32	218	5	20	126	16
SEED	Stress Response, Defense, Virulence	Stress Response, Defense and Virulence	Resistance to antibiotics and toxic compounds	Bacteriocin resistance related cluster				29	1		4	11	2	7	6	7	14	6	26	4	20	9	1
SEED	Stress Response, Defense, Virulence	Stress Response, Defense and Virulence	Resistance to antibiotics and toxic compounds	Beta-lactamases Ambler class A	7		31	325	31		320	138	105	177	814	772	28	40	139	12	42	111	19
SEED	Stress Response, Defense, Virulence	Stress Response, Defense and Virulence	Resistance to antibiotics and toxic compounds	Beta-lactamases Ambler class B			45	113	23	9	133	85	31	92	3	8	27	13	56	9	17	44	7
SEED	Stress Response, Defense, Virulence	Stress Response, Defense and Virulence	Resistance to antibiotics and toxic compounds	Beta-lactamases Ambler class C				64				11	3	1	10		1	11	117		12	23	14
SEED	Stress Response, Defense, Virulence	Stress Response, Defense and Virulence	Resistance to antibiotics and toxic compounds	Beta-lactamases Ambler class D				10	3			30	10		5	6	6	8	102	7	2	3	12
SEED	Stress Response, Defense, Virulence	Stress Response, Defense and Virulence	Resistance to antibiotics and toxic compounds	Bicyclomycin resistance cluster				2	4		7	4	9	14	10	15	13	56	206	6	6	85	63
SEED	Stress Response, Defense, Virulence	Stress Response, Defense and Virulence	Resistance to antibiotics and toxic compounds	Bile hydrolysis	18		49	261	60	7	141	184	147	243	52	113	70	97	904	65	97	602	429
SEED	Stress Response, Defense, Virulence	Stress Response, Defense and Virulence	Resistance to antibiotics and toxic compounds	Cadmium resistance	1		24	24	4	5	35	19	44	12	408	445	18	147	103	10	37	59	15
SEED	Stress Response, Defense, Virulence	Stress Response, Defense and Virulence	Resistance to antibiotics and toxic compounds	Chloramphenicol resistance			16	12			145	103	32	5	8	4	4	13	44	2	4	24	5
SEED	Stress Response, Defense, Virulence	Stress Response, Defense and Virulence	Resistance to antibiotics and toxic compounds	Cluster related to PAS - para-aminosalicylic acid resistance				110	33		42	60	50	134	58	75	13	72	788	36	34	114	215
SEED	Stress Response, Defense, Virulence	Stress Response, Defense and Virulence	Resistance to antibiotics and toxic compounds	Copper homeostasis: copper tolerance		2	34	1517	304	20	237	542	217	1344	698	878	274	597	4525	228	402	1000	560
SEED	Stress Response, Defense, Virulence	Stress Response, Defense and Virulence	Resistance to antibiotics and toxic compounds	Fosfomycin resistance			2	36			56	24	18	3	311	298	2		6		2	1
SEED	Stress Response, Defense, Virulence	Stress Response, Defense and Virulence	Resistance to antibiotics and toxic compounds	Fusaric acid resistance cluster	7			207	5	1	6	13	53	26	96	67	45	30	174	12	43	96	16
SEED	Stress Response, Defense, Virulence	Stress Response, Defense and Virulence	Resistance to antibiotics and toxic compounds	Fusidic acid resistance	10		85	1327	286	30	533	638	336	1368	3286	3432	261	962	4397	230	384	1474	470	1
SEED	Stress Response, Defense, Virulence	Stress Response, Defense and Virulence	Resistance to antibiotics and toxic compounds	Inner membrane proteins of MarC family, not involved in antibiotic resistance				346	55	5	18	55	87	252	64	102	63	123	1012	31	72	277	77
SEED	Stress Response, Defense, Virulence	Stress Response, Defense and Virulence	Resistance to antibiotics and toxic compounds	Macrolides, lincosamides, streptogramins, ketolides, oxazolidinones (MLSKO) resistance: efflux systems														73	2	2	2	87
SEED	Stress Response, Defense, Virulence	Stress Response, Defense and Virulence	Resistance to antibiotics and toxic compounds	Macrolides, lincosamides, streptogramins, ketolides, oxazolidinones (MLSKO) resistance: enzymatic degradation			4				129	64	43	4	629	706	5	2	20	1	3	11
SEED	Stress Response, Defense, Virulence	Stress Response, Defense and Virulence	Resistance to antibiotics and toxic compounds	Macrolides, lincosamides, streptogramins, ketolides, oxazolidinones (MLSKO) resistance: ribosomal protection				1			247	153	38	3		2		82	23	2	9	31	3
SEED	Stress Response, Defense, Virulence	Stress Response, Defense and Virulence	Resistance to antibiotics and toxic compounds	Macrolides, lincosamides, streptogramins, ketolides, oxazolidinones (MLSKO) resistance: rRNA methylases			6				1				2		1	8	36	4	11	14	3
SEED	Stress Response, Defense, Virulence	Stress Response, Defense and Virulence	Resistance to antibiotics and toxic compounds	Mechanisms of PAS resistance			2	119	18		26	41	42	107	66	79	15	50	528	47	43	78	308
SEED	Stress Response, Defense, Virulence	Stress Response, Defense and Virulence	Resistance to antibiotics and toxic compounds	Multiple Antibiotic Resistance MAR locus				2											2			4
SEED	Stress Response, Defense, Virulence	Stress Response, Defense and Virulence	Resistance to antibiotics and toxic compounds	Mupirocin resistance	5	1	107	1078	160	40	848	840	404	1049	4333	4291	232	712	4423	210	359	1280	514
SEED	Stress Response, Defense, Virulence	Stress Response, Defense and Virulence	Resistance to antibiotics and toxic compounds	Pentalenolactone Biosynthesis and Resistance				6						3				2	1	1	2	2	1
SEED	Stress Response, Defense, Virulence	Stress Response, Defense and Virulence	Resistance to antibiotics and toxic compounds	Phosphoethanolamine transferases															1
SEED	Stress Response, Defense, Virulence	Stress Response, Defense and Virulence	Resistance to antibiotics and toxic compounds	Polymyxin resistance				4	1			15			1	3	17	11	40	1	24	90	11
SEED	Stress Response, Defense, Virulence	Stress Response, Defense and Virulence	Resistance to antibiotics and toxic compounds	Polymyxin resistance, lipid A modifications with 4-amino-4-deoxy-L-arabinose				5	8		30	13	13	8	2		18	12	76	7	48	119	4
SEED	Stress Response, Defense, Virulence	Stress Response, Defense and Virulence	Resistance to antibiotics and toxic compounds	Polymyxin resistance, lipid A modifications with phosphoethanolamine	1		1	872	122	4	108	105	85	333	90	37	77	289	3489	93	185	377	241	12
SEED	Stress Response, Defense, Virulence	Stress Response, Defense and Virulence	Resistance to antibiotics and toxic compounds	Quinolone (Fluoroquinolone) resistance via Pentapeptide repeat proteins				480	28		107	59	24	254	62	57	41	240	2392	66	85	220	243
SEED	Stress Response, Defense, Virulence	Stress Response, Defense and Virulence	Resistance to antibiotics and toxic compounds	Resistance to Capreomycin and Viomycin				16	5		45	15	10	40	24	23	17	60	190	17	30	47	57
SEED	Stress Response, Defense, Virulence	Stress Response, Defense and Virulence	Resistance to antibiotics and toxic compounds	Resistance to chromium compounds			43	5304	385	23	431	577	364	1928	1343	1610	352	1111	11884	311	642	1170	1749	6
SEED	Stress Response, Defense, Virulence	Stress Response, Defense and Virulence	Resistance to antibiotics and toxic compounds	Resistance to Daptomycin	32		435	1552	250	26	2465	1916	1048	1307	12896	13855	313	1007	3664	308	571	2160	775
SEED	Stress Response, Defense, Virulence	Stress Response, Defense and Virulence	Resistance to antibiotics and toxic compounds	Resistance to Ethambutol				138	75		106	70	41	285	111	183	40	55	678	107	66	225	692
SEED	Stress Response, Defense, Virulence	Stress Response, Defense and Virulence	Resistance to antibiotics and toxic compounds	Resistance to Ethionamide and Isoniazid	6		54	1120	212	17	506	551	386	1096	6594	6942	217	430	3406	216	318	589	755
SEED	Stress Response, Defense, Virulence	Stress Response, Defense and Virulence	Resistance to antibiotics and toxic compounds	Resistance to the fluoroquinolones norfloxacin and ciprofloxacin	17		107	5	8		17	9	62	3	10	25	9	4	42	2	14	5	3
SEED	Stress Response, Defense, Virulence	Stress Response, Defense and Virulence	Resistance to antibiotics and toxic compounds	Resistance to Triclosan	9		40	782	203	25	222	278	111	1139	842	1047	185	451	1968	135	165	876	357
SEED	Stress Response, Defense, Virulence	Stress Response, Defense and Virulence	Resistance to antibiotics and toxic compounds	Resistance to Vancomycin and Teicoplanin			40	4			508	291	180	15	7	10	23	26	61	5	28	101	7
SEED	Stress Response, Defense, Virulence	Stress Response, Defense and Virulence	Resistance to antibiotics and toxic compounds	Teicoplanin resistance in Staphylococci	22		37		12			4	103	2			9	3	21	6	12	7
SEED	Stress Response, Defense, Virulence	Stress Response, Defense and Virulence	Resistance to antibiotics and toxic compounds	Tetracycline resistance, all mechanisms	6		113	13	9	2	506	352	140	40	3441	3682	16	199	72	18	31	20	17
SEED	Stress Response, Defense, Virulence	Stress Response, Defense and Virulence	Resistance to antibiotics and toxic compounds	Tetracycline resistance, ribosomal protection type								6			14		6	40	59	4	5	256	6
SEED	Stress Response, Defense, Virulence	Stress Response, Defense and Virulence	Resistance to antibiotics and toxic compounds	Transcriptional regulators implicated in bedaquiline tolerance				3				7		11	2	16		2	32	5		2	23
SEED	Stress Response, Defense, Virulence	Stress Response, Defense and Virulence	Resistance to antibiotics and toxic compounds	Tripartite multidrug efflux systems (of RND type) CmeABC and CmeDEF														10				2
SEED	Stress Response, Defense, Virulence	Stress Response, Defense and Virulence	Resistance to antibiotics and toxic compounds	Vancomycin resistance, D-Ala-D-Ala dipeptidases and carboxypeptidases			22	3			162	37	27		2	2			8		2	2
SEED	Stress Response, Defense, Virulence	Stress Response, Defense and Virulence	Resistance to antibiotics and toxic compounds	Vancomycin resistance, D-Ala-D-Ser, D-Ala-Lac ligases											1				2	1		9
SEED	Stress Response, Defense, Virulence	Stress Response, Defense and Virulence	Resistance to antibiotics and toxic compounds	Vancomycin resistance, VanT serine racemases																		1	3
SEED	Stress Response, Defense, Virulence	Stress Response, Defense and Virulence	Resistance to antibiotics and toxic compounds	VraTSR and LiaFSR three-component regulatory systems	31		130	15	16		496	271	161	16	2843	3084	12	185	42	5	16	18	3
SEED	Stress Response, Defense, Virulence	Stress Response, Defense and Virulence	Resistance to antibiotics and toxic compounds	ZraPRS-based zinc resistance			2	20	4			56	6	24	10	27	22	22	127	17	43	94	29	4
SEED	Stress Response, Defense, Virulence	Stress Response, Defense and Virulence	Resistance to antibiotics and toxic compounds	Zwittermicin A resistance																		6	3
SEED	Stress Response, Defense, Virulence	Stress Response, Defense and Virulence	Stress Response	Aerotolerance operon	2		9	870	35	5	52	69	101	258	70	89	104	162	385	36	121	1570	89
SEED	Stress Response, Defense, Virulence	Stress Response, Defense and Virulence	Stress Response	Cluster containing Glutathione synthetase	2		25	737	108	3	178	251	191	548	614	899	120	304	2079	109	221	547	251	2
SEED	Stress Response, Defense, Virulence	Stress Response, Defense and Virulence	Stress Response	CoA disulfide thiol-disulfide redox system	1		21	33	6		210	169	97	35	1747	1626	21	19	77	4	25	237	32
SEED	Stress Response, Defense, Virulence	Stress Response, Defense and Virulence	Stress Response	Ergothioneine biosynthesis				48	12	8	52	75	47	65	67	92	32	103	442	26	59	91	295
SEED	Stress Response, Defense, Virulence	Stress Response, Defense and Virulence	Stress Response	Glutathione analogs: mycothiol				329	50	9	129	167	157	260	166	254	190	561	1714	183	309	370	638
SEED	Stress Response, Defense, Virulence	Stress Response, Defense and Virulence	Stress Response	Glutathione: Biosynthesis and gamma-glutamyl cycle	18		20	2855	670	30	316	1363	540	3108	457	1171	606	1012	5553	431	974	2314	1874
SEED	Stress Response, Defense, Virulence	Stress Response, Defense and Virulence	Stress Response	Glutathione: Non-redox reactions	4	2	77	5381	890	80	881	1718	967	4398	2266	3038	910	1908	14694	738	1376	2718	2168	18
SEED	Stress Response, Defense, Virulence	Stress Response, Defense and Virulence	Stress Response	Glutathione: Redox cycle	8		13	1852	202	15	247	537	196	1433	859	1013	269	784	5911	213	490	717	481
SEED	Stress Response, Defense, Virulence	Stress Response, Defense and Virulence	Stress Response	Glutathionylspermidine and Trypanothione				2					2					20	2		4	19
SEED	Stress Response, Defense, Virulence	Stress Response, Defense and Virulence	Stress Response	Hydroxy-fatty acid production as stress response	6		36	181	46	9	129	46	49	220	84	36	51	131	1793	92	107	337	47
SEED	Stress Response, Defense, Virulence	Stress Response, Defense and Virulence	Stress Response	Phage shock protein operon				284	73		15	52		234	10	73	44	43	171	9	40	65	24
SEED	Stress Response, Defense, Virulence	Stress Response, Defense and Virulence	Stress Response	Possible stress related actinobacterial cluster				68	22	9	12	39	20	41	21	69	30	95	343	47	62	53	154
SEED	Stress Response, Defense, Virulence	Stress Response, Defense and Virulence	Stress Response	Protection from Reactive Oxygen Species	23		170	6492	918	44	1890	1908	869	4091	6572	7339	902	2132	17504	729	1282	2395	2970	6
SEED	Stress Response, Defense, Virulence	Stress Response, Defense and Virulence	Stress Response	Rcn nickel and cobalt homeostasis system			11	938	103	8	204	148	69	590	218	174	124	395	3910	116	229	508	307	4
SEED	Stress Response, Defense, Virulence	Stress Response, Defense and Virulence	Stress Response	Repair of Iron Centers	1		51	855	106	26	208	276	147	698	700	898	138	591	2135	141	261	515	517
SEED	Stress Response, Defense, Virulence	Stress Response, Defense and Virulence	Stress Response	Stress proteins YciF, YciE			17	371	106	24	146	376	106	727	166	239	178	227	700	101	210	165	71
SEED	Stress Response, Defense, Virulence	Stress Response, Defense and Virulence	Stress Response	Stress response and cell wall lysis cluster				29	5		1	38	21	14	5	8	20	26	44	3	24	43	41
SEED	Stress Response, Defense, Virulence	Stress Response, Defense and Virulence	Stress Response	Sugar-phosphate stress regulation				3									4		14	2		7
SEED	Stress Response, Defense, Virulence	Stress Response, Defense and Virulence	Stress Response	Universal stress protein family	1		11	678	81	4	217	207	119	345	955	1120	126	242	1383	97	155	276	162
SEED	Stress Response, Defense, Virulence	Stress Response, Defense and Virulence	Stress Response: Electrophile toxicity	Bacillithiol synthesis	26		72	25	5	15	624	405	186	67	3501	3827	21	52	187	9	62	65	25
SEED	Stress Response, Defense, Virulence	Stress Response, Defense and Virulence	Stress Response: Electrophile toxicity	Methylglyoxal resistance in Bacillus subtilis											135	83
SEED	Stress Response, Defense, Virulence	Stress Response, Defense and Virulence	Stress Response: Heat/cold shock	Cold shock proteins of CSP family	1		12	1094	126	14	298	447	273	872	1246	1349	184	538	4515	173	311	624	411
SEED	Stress Response, Defense, Virulence	Stress Response, Defense and Virulence	Stress Response: Heat/cold shock	Heat shock dnaK gene cluster extended	63		452	10421	1789	228	3573	4252	2414	8256	17122	18199	2026	6029	33665	1853	3117	9932	4455	4
SEED	Stress Response, Defense, Virulence	Stress Response, Defense and Virulence	Stress Response: Osmotic stress	Betaine biosynthesis from glycine				5							1			1	2		2
SEED	Stress Response, Defense, Virulence	Stress Response, Defense and Virulence	Stress Response: Osmotic stress	Choline uptake and conversion to betaine clusters	102		324	3965	831	39	1994	1582	1268	4637	5736	6865	965	2096	14512	791	1252	2116	1825	4
SEED	Stress Response, Defense, Virulence	Stress Response, Defense and Virulence	Stress Response: Osmotic stress	Ectoine synthesis				398	69		20	24	42	155	30	44	49	76	393	39	59	139	86
SEED	Stress Response, Defense, Virulence	Stress Response, Defense and Virulence	Stress Response: Osmotic stress	Ectoine, hydroxyectoine uptake and catabolism	1			366	178	1	22	71	32	1478	98	570	170	78	281	26	91	85	82
SEED	Stress Response, Defense, Virulence	Stress Response, Defense and Virulence	Stress Response: Osmotic stress	EnvZ and OmpR regulon			7	1010	80	1	123	131	105	412	108	80	84	307	3495	76	187	388	266
SEED	Stress Response, Defense, Virulence	Stress Response, Defense and Virulence	Stress Response: Osmotic stress	Glycine betaine synthesis from choline	7		7	285	204	16	42	126	85	1085	66	219	153	95	428	44	86	100	237
SEED	Stress Response, Defense, Virulence	Stress Response, Defense and Virulence	Stress Response: Osmotic stress	Hyperosmotic potassium uptake			2	312	132	3	27	62	49	849	77	274	114	497	426	80	125	1419	141
SEED	Stress Response, Defense, Virulence	Stress Response, Defense and Virulence	Stress Response: Osmotic stress	Mannosylglucosylglycerate synthesis													4
SEED	Stress Response, Defense, Virulence	Stress Response, Defense and Virulence	Stress Response: Osmotic stress	Osmoregulation			66	1147	98	16	268	462	201	561	1520	1513	216	642	3578	177	387	762	489
SEED	Stress Response, Defense, Virulence	Stress Response, Defense and Virulence	Stress Response: Osmotic stress	Osmotic stress cluster				4	1		2	16	14	5	1		8	33	21	2	11	25
SEED	Stress Response, Defense, Virulence	Stress Response, Defense and Virulence	Toxins and superantigens	Pore-forming cytolytic toxins	40		80		8		148	71	66	34			2		4
SEED	Stress Response, Defense, Virulence	Stress Response, Defense and Virulence	Toxins and superantigens	Shiga toxin (Stx)																		2
SEED	Stress Response, Defense, Virulence	Stress Response, Defense and Virulence	Toxins and superantigens	Toxins	20		25						18	8					3

## Sheet: KEGG
Supplemental Table 1C: All functional categories detected by Vendor J using the KEGG database.
#Datasets	FC2_m	FC9_m	MC2_m	S108_m	S12_m	S14_m	S16_m	S17_m	S18_m	S20_m	S29_m	S30_m	S41_m	S42_m	S43_m	S44_m	S45_m	S57_m	S76_m	S99_m
Carbohydrate metabolism	1373	7	9273	139890	26361	3585	58434	110758	42731	116089	241103	264147	35265	78844	399438	26450	50193	120405	94912	185
Energy metabolism	700	4	5252	102359	18700	2139	36190	64176	25466	86896	144330	159478	22434	50573	312152	19149	33059	75653	57286	150
Lipid metabolism	332	1	3038	53117	9423	992	19927	47383	13655	37333	74277	81499	13628	26787	174248	10569	17977	38659	56719	108
Nucleotide metabolism	399	4	2851	49751	9084	1070	18509	34701	12448	39566	81523	88679	13445	29607	148184	9408	16742	44057	29405	49
Amino acid metabolism	947	8	8051	157838	26413	3130	61735	101233	39298	123089	244599	269437	33301	75643	489694	26778	49147	108543	90513	180
Metabolism of other amino acids	340	0	1990	42657	7716	887	14867	30327	10793	34016	63766	70539	9642	21636	121901	7400	13927	30528	31617	82
Glycan biosynthesis and metabolism	214	4	1548	26171	4202	704	10698	27530	7215	16802	41802	44609	6511	16797	83770	5083	9192	30716	25799	40
Metabolism of cofactors and vitamins	600	1	5425	85279	13602	1577	35756	50706	20980	60036	142143	155549	19935	45347	252317	15461	26370	65091	49288	114
Metabolism of terpenoids and polyketides	148	2	2073	24480	4218	516	16165	19817	8570	18973	33006	37575	5215	11642	74262	4790	7725	17379	20976	40
Biosynthesis of other secondary metabolites	189	4	1478	24606	4593	653	9916	15824	7449	18901	37568	41128	6407	13067	66111	4566	9136	20463	17227	9
Xenobiotics biodegradation and metabolism	212	1	1724	46138	7317	805	13269	23448	9568	31460	44865	50285	8926	20129	157795	7778	13461	26213	36114	90
Transcription	70	0	385	7676	2141	357	2586	32775	2385	6117	12109	12579	3831	5316	30677	2300	4113	7934	18324	8
Translation	348	1	2891	43523	7990	1213	17408	68709	13060	34418	82234	89512	13550	28850	146746	9305	17066	42681	40289	29
Folding, sorting and degradation	262	0	1725	31597	6428	888	13895	61403	9487	24855	61613	64141	12831	20982	115427	8103	13888	28857	40572	57
Replication and repair	367	6	2619	45498	7083	1130	17161	33472	12124	30529	73404	80711	9787	26435	137531	8040	14830	37569	25648	53
Membrane transport	774	0	4650	70615	12437	1338	31922	43866	22167	64618	135249	152103	15882	41701	210878	12506	22850	55052	40441	95
Signal transduction	575	2	5230	82657	16114	1603	34937	152069	20756	52030	130949	140927	34324	42237	244641	17813	29631	51895	116233	89
Signaling molecules and interaction	16	0	20	635	878	16	218	14121	191	177	845	163	5782	3274	9733	1648	1733	865	15775	0
Transport and catabolism	107	0	695	13300	3606	449	4475	66251	4167	8194	14534	14668	13385	10814	61025	5744	8772	12437	53164	17
Cell growth and death	119	0	1006	21189	4553	674	7501	52150	6190	15359	30480	32885	10388	13764	74766	5761	9436	18681	35910	33
Cellular community - eukaryotes	16	0	37	1008	1499	77	172	39541	289	222	1136	199	9153	4650	16389	2588	2933	1467	27731	0
Cellular community - prokaryotes	314	0	3547	56789	9543	1230	25890	30242	15353	43856	90685	99716	11721	29758	158527	9261	18704	40839	22379	51
Cell motility	17	0	1049	18647	3008	337	8610	21063	4555	9618	39292	42543	4260	4079	16493	1785	4158	5576	9493	3
Environmental adaptation	47	0	430	9736	2298	306	3067	33394	3112	7226	12572	13383	4716	5338	35568	2803	5137	8617	22956	6
Infectious disease: bacterial	302	0	1219	15466	3914	444	5911	59803	5221	10387	26539	26602	11794	13270	65367	5465	8301	14044	40687	8
Infectious disease: viral	56	0	192	3199	3622	243	1048	59132	1450	1477	6079	3324	24219	13768	38098	6709	7861	4440	40434	0
Infectious disease: parasitic	37	2	126	2419	860	85	686	13994	850	1390	4307	3720	4680	3479	11524	1546	1847	1682	11355	4
Drug resistance: antimicrobial	173	2	1669	23785	4076	434	11800	11091	5806	17059	44243	48230	4164	12132	66903	3235	6188	18029	6903	40
Drug resistance: antineoplastic	45	0	320	10280	1731	248	2561	20868	2217	7024	7335	8239	3424	4977	35234	2235	3732	6617	19271	12
Protein families: metabolism	1111	8	11886	170513	30259	3834	82783	213186	49985	115053	289847	314757	49776	95691	526697	34424	61038	134526	176588	190
Protein families: genetic information processing	2360	7	18103	309443	63595	7654	121884	533388	85746	215178	527905	560727	130405	200433	1087208	72844	125819	258750	372074	427
Protein families: signaling and cellular processes	2583	6	20489	373065	65732	7242	152175	332278	94913	267961	555293	605856	97013	188918	1096054	64048	116825	259252	292036	408
Unclassified: metabolism	422	4	4779	66908	11409	1683	31775	48695	20379	50281	125410	138767	15519	35157	192753	12632	23011	54182	44327	99
Unclassified: genetic information processing	153	0	3084	52957	7688	601	15188	16313	9618	36480	34398	39596	7756	23231	185610	8537	13348	35775	20732	67
Unclassified: signaling and cellular processes	243	0	3090	30441	4678	548	23569	22508	10436	19621	103982	112513	7194	14922	87097	4537	8346	23080	16004	22
Poorly characterized	299	1	3036	47334	6883	964	22361	21797	12478	30932	78720	86039	9059	23455	132021	7635	13697	33418	18514	68

## Sheet: eggNOG
Supplemental Table 1D: All functional categories detected by Vendor J using the eggNOG database.
#Datasets	FC2_m	FC9_m	MC2_m	S108_m	S12_m	S14_m	S16_m	S17_m	S18_m	S20_m	S29_m	S30_m	S41_m	S42_m	S43_m	S44_m	S45_m	S57_m	S76_m	S99_m
[A] RNA processing and modification	4	0	9	486	155	55	59	9043	187	124	270	73	768	489	3733	388	654	376	4152	0
[B] Chromatin structure and dynamics	41	0	86	814	2044	68	439	8375	395	695	3434	887	7630	6061	23818	3045	3766	2482	6205	6
[J] Translation, ribosomal structure and biogenesis	433	1	3659	59226	8120	862	25410	49481	16384	35559	111361	118296	12689	45171	244444	12078	19711	79495	38766	85
[K] Transcription	425	0	4142	53336	8630	788	27145	50780	15782	31722	107266	112523	22438	40190	220989	12905	20321	57825	34610	76
[L] Replication, recombination and repair	458	4	4857	130217	19540	2402	35918	73454	27878	80617	110606	117910	27830	81205	588127	27103	45115	137824	72876	221
[D] Cell cycle control, cell division, chromosome partitioning	61	0	735	11396	1821	162	4590	13407	2863	6000	19378	19915	3074	9115	48079	2607	4128	14521	9222	7
[M] Cell wall/membrane/envelope biogenesis	345	4	4113	62639	7401	844	27685	28049	16147	33308	89060	92818	10332	42454	242306	11039	17941	80888	27568	80
[N] Cell motility	10	0	350	7901	654	73	3417	3351	1741	2302	14034	14796	919	2301	16781	730	1431	3139	1902	0
[O] Posttranslational modification, protein turnover, chaperones	227	0	1993	48558	6927	778	17057	63850	11793	25953	61765	65422	15515	34177	200714	11092	16851	48522	46650	80
[T] Signal transduction mechanisms	175	2	3304	49595	6759	824	19655	51526	12906	23680	68360	70501	15396	29275	190202	11061	17327	48803	35877	76
[U] Intracellular trafficking, secretion, and vesicular transport	163	0	717	25817	5670	471	6406	45879	4992	13774	19680	16781	23482	26088	119928	9926	12295	23095	33720	59
[V] Defense mechanisms	120	0	1431	18641	2881	377	9010	12867	5741	12963	31198	33390	4116	14550	69200	3867	6260	31278	12708	16
[W] Extracellular structures	0	0	8	149	17	0	18	12	21	25	233	278	3	1560	136	20	27	63	42	0
[Y] Nuclear structure	0	0	0	1	2	0	0	124	0	0	2	0	5	4	42	2	3	1	45	0
[Z] Cytoskeleton	20	0	55	724	1041	43	215	14670	332	252	1327	269	5236	3717	14039	1811	2397	1362	13290	0
[C] Energy production and conversion	413	3	4746	86744	12631	1340	31346	46087	21674	55764	122530	132965	16426	50839	332929	16855	27334	84119	46007	149
[E] Amino acid transport and metabolism	666	2	6446	96473	14134	1578	44395	56491	26232	64590	176687	190867	21840	68332	375653	19537	33001	107363	53204	128
[F] Nucleotide transport and metabolism	255	2	1918	30107	4225	411	12651	17766	7705	18322	53160	56777	5590	21696	115653	5546	9497	39688	16669	48
[G] Carbohydrate transport and metabolism	590	1	4041	49592	7129	1277	24500	35234	19255	30360	91340	95934	14522	43933	194043	11908	20906	98040	34523	92
[H] Coenzyme transport and metabolism	206	1	2149	33704	4408	460	13985	17245	8041	18512	53446	57133	6207	22651	133007	6486	10253	37686	16680	70
[I] Lipid transport and metabolism	172	2	2235	56343	7331	633	17787	29254	11450	33248	55429	60768	10597	28921	224725	10441	15878	41645	37984	92
[P] Inorganic ion transport and metabolism	446	3	4243	90529	12731	1247	34902	41239	20868	56029	113379	121199	16382	54130	351998	15595	25944	95537	45093	158
[Q] Secondary metabolites biosynthesis, transport and catabolism	112	1	1117	23782	3905	397	8685	14099	5963	17433	20905	23569	5209	12522	93810	5469	7943	17402	30181	26
Not assigned	21373	140	120392	1841181	458988	55688	881804	1821408	579386	1533964	3446795	3643491	1062031	1200758	6555544	523999	916866	1491202	2229156	2496
