# Supplementary material for: Performance of Multiple Metagenomics Pipelines in Understanding Microbial Diversity of a Low-Biomass Spacecraft Assembly Facility
Source: Front Microbiol. 2021 Sep 28;12:685254. doi: 10.3389/fmicb.2021.685254 (PMC8508200; doi:10.3389/fmicb.2021.685254)
Supplement: Supplementary Table 2 — Genes and predicted proteins associated with sporulation, heat shock, peroxide resistance, halotolerance, cold shock, phosphate starvation, and antibiotic and heavy metal resistance detected by vendor N using HUMAnN2. [file Table_2.xlsx]

## Sheet: Sheet1
Supplemental Table 2: Genes and predicted proteins associated with sporulation, heat shock, peroxide resistance, halotolerance, cold shock, phosphate starvation, and antibiotic and heavy metal resistance detected by Vendor N using HUMAnN2.
Sporulation Proteins	Resistance to Peroxide	Heat Shock	Other Stress	Antibiotic Resistance	Heavy Metal Resistance
factor sigB regulation protein rsbU	catalase	Chaperones	Cold Shock	Acriflavin	Camphor/fluoride
forespore regulator of the sigma-K checkpoint	glutathione peroxidase	HrcA	ECF Sigma Factors	Aminoglycosides	Chromate
RNA polymerase sigma factor SigB	heme peroxidase	Hsp20	Phosphate starvation inducible protein	Bacitracin	Cobalt/cadmium
RNA polymerase sporulation specific sigma factor Sigf	heme peroxidase	HtpX		Beta-lactams	Copper
RNA polymerase sporulation specific sigma factor SigG	non-heme peroxidase	IbpA		Chloramphenicol	Mercury
RNA polymerase sporulation specific sigma factor SigH	peroxiredoxin			Fosfidomycin	Tellurite
RNA polymerase sporulation specific sigma factor SigK				Lincosamide
small acid-soluble spore protein (thioredoxin-like protein)				Macrolide
spoIIIJ-associated protein Jag				Rifampicin
spore coat assembly protein				Streptogramin
spore coat protein B				Tetracycline
spore coat protein D				Vancomycin
spore coat protein H				Virginiamycin
spore coat protein JB
spore coat protein JC
spore coat protein M
spore coat protein Y
spore coat protein Z
spore coat-associated protein N
spore cortex protein
spore cortex-lytic protein
spore germination protein BB
spore germination protein HC
spore germination protein KA
spore germination protein LB
spore germination protein LC
spore germination protein PC
spore germination protein q
spore germination protein SA
spore maturation protein A
spore maturation protein B
spore peptidoglycan hydrolase (N-acetylglucosaminidase)
spore photoproduct lyase
spore protease
spore-specific N-acetylmuramoyl-L-alanine amidase
spore-specific protein
sporulation inhibitor KapD
sporulation-control protein
SpoVID-dependent spore coat assembly factor SafA
stage II sporulation protein B
stage II sporulation protein D
stage II sporulation protein GA (sigma-E)
stage II sporulation protein M
stage II sporulation protein P
stage II sporulation protein Q
stage II sporulation protein R
stage III sporulation protein AA
stage III sporulation protein AB
stage III sporulation protein AD
stage III sporulation protein AE
stage III sporulation protein AG
stage III sporulation protein AH
stage IV sporulation protein A
stage IV sporulation protein B
stage IV sporulation protein FA
stage IV sporulation protein FB
stage V sporulation protein AA
stage V sporulation protein AB
stage V sporulation protein AC
stage V sporulation protein AD
stage V sporulation protein AE
stage V sporulation protein AF
stage V sporulation protein B
stage V sporulation protein D (penicillin-binding protein)
stage V sporulation protein K
stage V sporulation protein R
stage V sporulation protein S
stage VI sporulation protein D
stage VI sporulation protein D
two-component system, response regulator, stage 0 sporulation protein A
two-component system, sporulation sensor kinase A
two-component system, sporulation sensor kinase B
