# Supplementary material for: Performance of Multiple Metagenomics Pipelines in Understanding Microbial Diversity of a Low-Biomass Spacecraft Assembly Facility
Source: Front Microbiol. 2021 Sep 28;12:685254. doi: 10.3389/fmicb.2021.685254 (PMC8508200; doi:10.3389/fmicb.2021.685254)
Supplement: Supplementary Table 3 — Taxonomic classification of SAF floor samples (A) and control samples (B) performed by each vendor. [file Table_3.xlsx]

## Sheet: SAF floor samples
Supplemental Table 3A: Taxonomic classification of SAF floor samples performed by each vendor and reported as relative abundance.
Taxonomic Classification	Vendor L S014	Vendor L S099	Vendor L S012	Vendor L S016	Vendor L S017	Vendor L S018	Vendor L S020	Vendor L S041	Vendor L S042	Vendor L S043	Vendor L S044	Vendor L S045	Vendor L S057	Vendor L S108	Vendor L S029	Vendor L S030	Vendor L S076		Vendor J S014	Vendor J S099	Vendor J S012	Vendor J S016	Vendor J S017	Vendor J S018	Vendor J S020	Vendor J S041	Vendor J S042	Vendor J S043	Vendor J S044	Vendor J S045	Vendor J S057	Vendor J S108	Vendor J S029	Vendor J S030	Vendor J S076		Vendor C (KrakenUniq) S014	Vendor C (KrakenUniq) S099	Vendor C (KrakenUniq) S012	Vendor C (KrakenUniq) S016	Vendor C (KrakenUniq) S017	Vendor C (KrakenUniq) S018	Vendor C (KrakenUniq) S020	Vendor C (KrakenUniq) S041	Vendor C (KrakenUniq) S042	Vendor C (KrakenUniq) S043	Vendor C (KrakenUniq) S044	Vendor C (KrakenUniq) S045	Vendor C (KrakenUniq) S057
Acidobacteria sp.																			0.0487074		0.00443077	0.00430342	0.0581825	0.00608519	0.00235069	0.0222469	0.0397351	0.0173943	0.0192357	0.0328889	0.0140764	0.00253797	0.00196288	0.000577216	0.0203266
Acidovorax caeni		0.00283571							0.0114384	0.00121918
Acinetobacter baumannii																			0.0104908	0.0324074	0.0355282	0.0255627	0.0119479	0.0133361	0.0231747	0.109033	0.129183	0.153465	0.0604918	0.0685715	0.0242776	0.0870246	0.00752964	0.00258761	0.0322581				0.0278517	0.0131156	0.00379979	0.0142262	0.0368796	0.018378	0.0426957	0.0727313	0.0470961	0.0312269	0.0440823
Acinetobacter calcoaceticus																																							0.044711	0.0198644	0.00634934	0.0229688	0.0595216	0.0306127	0.0736	0.124798	0.0736259	0.0498598	0.072831
Acinetobacter equi																																							0.00365322	0.00181964	0.000653481	0.00196253	0.00545896	0.00270242	0.00704161	0.0121648	0.00795894	0.00430583	0.00694273
Acinetobacter guillouiae		0.014453		0.00718686	0.00106728	0.0103199	0.016701		0.0162997	0.0117592		0.00965961	0.0113651	0.00550426	0.0013126	0.00482965	0.00221484
Acinetobacter haemolyticus																																					0.00183607		0.00974918	0.0029809	0.000967675	0.00372526	0.010272	0.00499136	0.0102483	0.0169354	0.0115347	0.00762692	0.0114291
Acinetobacter johnsonii	0.108108	0.200695	0.104618	0.0847023	0.0154953	0.0660475	0.118508	0.0536522	0.133257	0.168758	0.217661	0.151794	0.0583753	0.133345	0.0173162	0.0300316	0.106128		0.00149869	0.0138889	0.0159179	0.00632623	0.00572981	0.00620177	0.0113215	0.00568443	0.0156123	0.0259633	0.00974638	0.0230189	0.00841234	0.0183078	0.00195341	0.0013567	0.00523874		0.0102295	0.252577	0.165365	0.0318225	0.0135595	0.0492232	0.129684	0.0568026	0.0977492	0.159195	0.111448	0.109673	0.133302
Acinetobacter junii																																					0.00340984		0.0065867	0.00336479	0.0011695	0.00374746	0.00943419	0.00562636	0.0127517	0.0221737	0.0141069	0.00822066	0.0128941
Acinetobacter lwoffii	0.157658	0.496798	0.101791	0.0913758	0.0127283	0.117647	0.274765	0.03663	0.2668	0.429622	0.298993	0.140294	0.140385	0.554688	0.0173162	0.0642782	0.193798		0.00337205	0.0787037	0.018359	0.0230045	0.0130349	0.012287	0.0217709	0.0153432	0.089433	0.157617	0.0353012	0.037322	0.0233769	0.0987033	0.00445593	0.00261227	0.0426406
Acinetobacter nosocomialis																																						0.0463918	0.00260632	0.00109217	0.000643662	0.00190925	0.00504857	0.00296824	0.00883864	0.0147239	0.00388719	0.00397758	0.00731829
Acinetobacter pittii																			0.000749344	0.00462963	0.00295385	0.00385721	0.00236746	0.00350889	0.00379184	0.00235927	0.0155397	0.0280329	0.00535515	0.00724359	0.00432766	0.0102444	0.00106349	0.000542682	0.00457385				0.00630316	0.00235516	0.000781122	0.00225558	0.00656144	0.0036623	0.00851309	0.0140772	0.0093777	0.00574915	0.00854308
Acinetobacter rhizosphaerae		0.0355836	0.0339303	0.00693018	0.000355759	0.0108359	0.0219629	0.00560224	0.0237346	0.0309514	0.0232378	0.0321987	0.00929872	0.0340909	0.00191842	0.00430277	0.011997
Acinetobacter schindleri		0.0312843	0.0282752		0.00395288	0.0185759	0.0203615	0.0088343		0.0269792		0.0266789	0.0214387	0.0243253	0.00171648	0.00342466	0.0378368																				0.00419672	0.244845	0.0501854	0.0238779	0.0069461	0.0259925	0.0698106	0.0362021	0.0907401	0.154983	0.0988292	0.0549524	0.0882525
Acinetobacter sp. 263903-1																				0.0115741	2.05128e-05	0.000158651	6.44834e-05	6.99447e-05	0.000153667	0.000205843	0.000261415	0.000460861	0.000107103	0.00015056	9.63565e-05	5.94837e-05	1.2623e-05	2.46674e-06	3.65323e-05
Acinetobacter sp. ACNIH1																				0.0138889	0.000123077	6.941e-05	0.000184238	0.000174862	0.000286569	0.000205843	0.000871384	0.00171423	0.000107103	0.000250933	0.000259744	0.000859209	9.46728e-06	9.86694e-06	0.000387243
Acinetobacter sp. CFCC 10889																				0.00462963	0.00260513	0.00314328	0.00211874	0.00223823	0.00383337	0.00250178	0.0136226	0.0241888	0.00501242	0.00652425	0.00371182	0.0132979	0.00078894	0.000505681	0.00423045
Acinetobacter sp. CIP 102136																				0.0115741	0.00112821	0.00117005	0.000663258	0.000944254	0.00119196	0.000633362	0.00431335	0.00802415	0.00220632	0.00217475	0.00112695	0.00501646	0.000242993	0.00010607	0.00201659
Acinetobacter sp. CIP 102529																				0.00462963	0.00264615	0.00480912	0.0012344	0.00200508	0.00225102	0.00239094	0.0115749	0.0231938	0.00574072	0.00468408	0.00254297	0.00321212	0.000912014	0.000152938	0.00162204
Acinetobacter sp. LoGeW2-3																																							0.0201636	0.00920184	0.00280593	0.00925766	0.0282394	0.0134309	0.0337301	0.058565	0.0394371	0.0197576	0.033411
Acinetobacter sp. NCu2D-2																																						0.159794	0.0193239	0.009198	0.00254956	0.00975939	0.0285308	0.0143317	0.035029	0.060705	0.0380529	0.0214278	0.0352245
Acinetobacter sp. NIPH 899																					0.00541538	0.00538423	0.00396113	0.00447646	0.00604286	0.00261262	0.0101081	0.0260731	0.00653329	0.0078291	0.00504824	0.00436214	0.00100353	0.000463746	0.00218463
Acinetobacter sp. S23																					0.00174359	0.0022112	0.00245958	0.00244807	0.00378354	0.00182092	0.0169339	0.0317434	0.00409134	0.00640715	0.00369506	0.0264174	0.000646931	0.000328076	0.00829284
Acinetobacter sp. TGL-Y2																																							0.00562704	0.00273713	0.000822578	0.00281948	0.00759835	0.00359585	0.00918372	0.0161089	0.0112925	0.00572019	0.00915547
Acinetobacter sp. TTH0-4																																						0.0721649	0.0101527	0.0047468	0.00141606	0.00545691	0.0138052	0.00725076	0.0173582	0.0301834	0.0194244	0.0111701	0.0181621
Acinetobacter towneri																				0.0138889	0.00168205	0.00234011	0.0013173	0.00136392	0.00215965	0.00125089	0.00633206	0.0134468	0.00359866	0.00421567	0.00190199	0.00907457	0.000470208	0.000185005	0.00358748
Actinobacteria sp.																			0.0224803		0.00291282	0.000892414	0.00967252	0.00173696	0.000627128	0.0122239	0.0232805	0.0164166	0.0128309	0.0258628	0.0053792	0.00154658	0.00138222	0.000197339	0.00149783
Actinomyces odontolyticus
Actinoplanes sp.
Aerococcus viridans
Agrobacterium sullae											0.0185902	0.00919963
Akkermansia muciniphila		0.00100622					0.000686342	0.00172377	0.000857878	0.000825894		0.00321987				0.000263435	0.0164267
Alcanivorax venustensis		0.00832419			0.00106728			0.00301659	0.0117243	0.00971408		0.00367985	0.00180808
Alphaproteobacteria bacterium 62-8																							5.52715e-05			1.58341e-05	2.90461e-05	2.15356e-05		1.67288e-05	4.18941e-06
Alphaproteobacteria bacterium PA2																					2.05128e-05		6.44834e-05			3.16681e-05	1.45231e-05	2.79962e-05	2.14206e-05	3.34577e-05	8.37882e-06	1.32186e-05			5.11453e-05
Alphaproteobacteria sp.																			0.00899213	0.0115741	0.00326154	0.00169559	0.00568375	0.00229652	0.00296121	0.00318265	0.00848147	0.00427266	0.00400566	0.00697593	0.00470471	0.00553198	0.000489143	0.00047608	0.00724802
Anoxybacillus kestanbolensis	0.036036	0.00274424	0.00282752	0.0166838	0.00980315	0.00773994		0.00172377	0.00200172	0.00251701	0.00542215	0.00413983		0.00177557	0.0304422	0.0193186	0.0110742
Bacillus anthracis																			0.000374672		8.20513e-05	0.0122657	0.00737875	0.00378867	0.000149514	0.000965878	0.000493784	4.30711e-06	0.000192786	5.01865e-05	4.18941e-06		0.0230118	0.0189865
Bacillus cereus																			0.00562008		0.00147692	0.267496	0.142011	0.080996	0.00383337	0.0129048	0.00467643	0.000656835	0.00224916	0.00115429	0.00014244	0.000105749	0.558945	0.460167	0.000270339					0.574719	0.186141	0.369938	0.0333269
Bacillus firmus				0.011037									0.00400362		0.01146	0.00948367	0.00166113
Bacillus flexus	0.22973	0.00951336	0.0131951	0.238963	0.0181833	0.0257998	0.0100663		0.0117243	0.00955677		0.0220791	0.00671574	0.0245028	0.243235	0.217949	0.00830565
Bacillus halodurans				0.00231006	0.000355759										0.00237278	0.00122936
Bacillus megaterium
Bacillus muralis		0.00128064			0.00138351	0.0180599		0.00538677		0.000550596					0.0346325	0.0323147
Bacillus mycoides																					2.05128e-05	0.00955875	0.004173	0.00286773	0.000215965			4.30711e-06		3.34577e-05	4.18941e-06		0.0431455	0.0345294	7.30647e-06					0.0181887	0.00604279	0.0109227	0.000898494					0.000183432
Bacillus pseudomycoides																			0.000749344		6.15385e-05	0.0088349	0.00472572	0.00247138	7.89102e-05	0.000617528	0.000464738	9.47565e-05	0.000171365	0.000250933	2.09471e-05	6.6093e-06	0.0166088	0.0130663
Bacillus selenatarsenatis					0.00221361					0.000589924					0.0124697	0.0164208	0.00959764
Bacillus sp. GeD10																						0.000823004	0.000248722	0.00205171	0.000153667								1.57788e-05	2.46674e-06
Bacillus thuringiensis																			0.00262271		0.000676923	0.343897	0.181106	0.0977828	0.00486751	0.00459188	0.00171372	0.000288577	0.00102819	0.000786256	3.35153e-05	5.28744e-05	0.0911857	0.0745645	3.65323e-05					0.22622	0.0729891	0.134869	0.0107455
Bacillus toyonensis																					0.00131282	0.0066237	0.00358344	0.00195845	0.000112136	0.0142348	0.00312246	0.000226124	0.0019707	0.00105392	8.37882e-05	1.32186e-05	0.0128218	0.0106982	7.30647e-06
Bacillus wiedmannii																					0.000102564	0.0133168	0.00732348	0.00477956	0.000128748	0.00158341	0.000653538	0.000133521	0.00034273	0.000301119	4.60835e-05		0.0124242	0.00973621	1.46129e-05
Bacteroides coprocola																												2.15356e-06			0.0413327		3.15576e-06
Bacteroides fragilis		0.00393341			0.000158115			0.00280112	0.00543323	0.00279231			0.0545008				0.017165
Bacteroides ovatus		0.00100622			0.00347854	0.00619195		0.00258565		0.00121918							0.011997
Bacteroides plebeius						0.00361197			0.00114384				0.103577						0.000374672		2.05128e-05			1.16575e-05		1.58341e-05	1.45231e-05	8.61423e-06		3.34577e-05	0.0519697		9.46728e-06		7.30647e-05
Bacteroides salanitronis																																														1.48395e-05			0.0230443
Bacteroides stercoris
Bacteroides uniformis								0.00193924				0.00781969	0.0116234				0.00258398
Bacteroides vulgatus																																												0.000251045	0.000296249	0.000271607	4.61388e-05	0.000304111	0.0236026
Belnapia rosea																			0.00374672		0.00547692	4.95786e-05	0.0432868	0.000384696	0.0011795	0.0118439	0.0022656	0.00117154	0.000535515	0.00629004	0.000791799	0.000548572	0.000479675	0.00379877	0.000109597
Betaproteobacteria sp.																			0.00112402	0.0115741	0.00521026	0.000366882	0.00778407	0.000850994	0.00186893	0.00319848	0.00209132	0.00131798	0.00231343	0.00289409	0.0021743	0.00450093	0.000239838	0.000611751	0.00229423
Bifidobacterium asteroides
Bifidobacterium longum	0.045045	0.000274424			7.90576e-05					0.000117985		0.00735971
Blautia hansenii																																												6.6453e-05	5.53432e-05	1.30407e-05		0.000111025	0.0295303
Blautia producta		0.00210392		0.00308008				0.00430942		0.00224171			0.015627		0.000858239
Blautia sp. N6H1-15																												2.15356e-06			0.0184921
Brachybacterium conglomeratum						0.0196078				0.000275298
Bradyrhizobium elkanii		0.00832419			0.00300419		0.0215054			0.00357887					0.00176696	0.0082543
Brevundimonas bullata																			0.00149869		0.00182564		7.36954e-05	0.000419668	0.00017028	0.000918375	0.00116185	0.000934644	0.000171365	0.00941834	0.000423131	0.0222799	9.46728e-06	2.46674e-06	0.000102291
Brevundimonas diminuta		0.00301866				0.00980392				0.00129783			0.00671574	0.064098			0.0036914
Brevundimonas naejangsanensis																																							0.0076554	0.000276401	0.000462564	0.00121659	0.00294803	0.00268027	0.00112965	0.00123482	0.00230694	0.00582156	0.00602921
Brevundimonas sp.																			0.00262271	0.00925926	0.00219487	0.000228061	0.000663258	0.000850994	0.000560678	0.00242261	0.0108633	0.0136105	0.000878245	0.0105057	0.00254716	0.129549	9.46728e-05	0.00024914	0.00506338
Brevundimonas sp. DS20																																							0.00250818	0.000124764	0.000187644	0.000870264	0.000825644	0.00177208	0.00214862	0.00223986	0.00137263	0.00290113	0.00222627
Brevundimonas sp. LM2																			0.000749344	0.0231481		9.91572e-06	2.76358e-05	4.66298e-05	2.4919e-05	4.75022e-05	0.000145231	9.04494e-05	4.28412e-05	1.67288e-05	3.77047e-05	0.000634493			1.46129e-05
Bullavirinae																																					0.327344	0.0309278	0.0503599	0.0109812	0.0393856	0.026401	0.0257552	0.131156	0.0478328	0.0366422	0.0665321	0.0532919	0.047036
Burkholderiales sp.																			0.00524541		6.15385e-05	0.000247893	0.0039427	0.000116575	0.000149514	0.000380017	0.000856861	0.000312266	0.000192786	0.000736069	0.000276501	0.000105749	1.2623e-05	7.40021e-05	8.76776e-05
Candida dubliniensis																																									0.0168072			0.0171006	0.00408238	0.00349896	0.012146	0.0144767	0.00307551
Caulobacteraceae bacterium PMMR1																			0.000374672				4.60596e-05		3.73785e-05	1.58341e-05	1.45231e-05	2.58427e-05	2.14206e-05	1.67288e-05	8.37882e-06		6.31152e-06	9.86694e-06	2.92259e-05
Cellulomonas cellasea																					4.10256e-05	0.00020823	0.000184238	0.0549183	8.30634e-06	0.000807537	0.00153944	0.00204588	0.000299889	0.00120448	0.000217849	7.27023e-05	5.04921e-05	7.40021e-06	0.000138823
Cellulosimicrobium cellulans																																										0.0145236		0.00044302	0.000296249	0.000131756		0.000473062	0.000263905
Cellulosimicrobium sp. TH-20																																										0.0137955		0.000383951	0.00040368	0.000145247		0.000627531	0.000253755
Cetobacterium somerae		0.000274424								0.00023597			0.0178225				0.00424511
Chitinophagaceae sp.																			0.0322218		0.000964103	0.000228061	0.00569297	0.0106549	0.000132901	0.00337265	0.00534449	0.00288361	0.00194928	0.00635696	0.000959375	0.000449432	0.000558569	6.41351e-05	0.00160012
Chlamydia trachomatis																					0.00459487	0.000337134	2.76358e-05	0.000233149	0.000128748	0.0229911	0.0147264	0.0032368	0.00843972	0.00647406	0.000833693	0.00019167	0.000568037	4.93347e-05	0.000109597
Christensenella massiliensis																																												0.037642		0.00834876		0.0180101	0.00922652
Clostridium perfringens					0.000632461				0.00629111	0.00204507			0.00348702	0.00195312	0.00161551		0.0116279
Clostridium sp. AT4																										1.58341e-05	2.90461e-05	1.29213e-05	4.28412e-05	1.67288e-05	0.0286807		5.36479e-05		7.30647e-06
Cnuella takakiae																			0.0932934		0.000348718	4.95786e-05	0.0085763	0.000198177	1.66127e-05	0.00066503	0.00136517	0.000831273	0.00139234	0.00108737	0.000553002	0.000588228	4.10249e-05	0.000150471	5.84518e-05
Collinsella aerofaciens						0.0108359			0.00714898	0.000865222		0.0124195	0.00322872			0.00878117	0.00572167
Collinsella intestinalis																											4.35692e-05	4.73783e-05		5.01865e-05	0.0328031				7.30647e-06
Collinsella stercoris													0.0454604
Comamonas aquatica																					4.10256e-05		9.21192e-06	0.000268122		0.000364183	0.000304984	0.000139981	2.14206e-05	0.000786256	9.21671e-05	0.0185457			1.46129e-05
Comamonas terrigena														0.012429												4.75022e-05	1.45231e-05	2.15356e-06			4.18941e-06	0.0642556
Corynebacterium durum										0.00192709		0.0114995					0.0118125
Cronobacter sakazakii																			0.0460847		0.00262564	0.000178483	0.00292018	0.00667972	9.55229e-05	0.0222944	0.0120106	0.00785833	0.0133665	0.0222661	0.0013071	0.000647711	0.00226899	2.96008e-05	0.000635663
Cryobacterium psychrophilum						0.0154799
Cutibacterium acnes																			0.00974148		0.00625641	0.00144769	0.00160287	0.00368376	0.000872165	0.00756868	0.0117346	0.0216971	0.0178648	0.0191378	0.00440726	0.00120289	0.00118025	0.000197339	0.00123479		0.0102295	0.0489691	0.0106652	0.00122269	0.000762576	0.00628721	0.00208839	0.0116736	0.00847077	0.0167034	0.0353423	0.0190287	0.0134253
Deltaproteobacteria sp.																			0.00149869		0.000615385	0.000307387	0.0157524	0.00184188	0.000207658	0.00478189	0.00564947	0.00244213	0.00807557	0.00796293	0.00105992	0.000442823	0.00029033	0.000118403	0.000737953
Desulfosporosinus meridiei								0.00237018	0.00200172		0.00929512	0.00413983			0.00075727		0.0107051
Dikarya sp.																																									0.0690922		0.00181399	0.0758229	0.0191097	0.018288		0.0725667
Dorea formicigenerans													0.00439106				0.0125508
Enterobacteria phage phiX174 sensu lato																																					0.327344	0.0309278	0.0503272	0.0109812	0.0393714	0.0263921	0.0257455	0.131134	0.0478296	0.0366413	0.0665321	0.0532822	0.047036
Enterococcus faecalis																			0.00299738		0.00535385	0.000654437	0.000423748	0.0005479	0.000294875	0.0376059	0.0186767	0.00494887	0.0120598	0.0115429	0.00111857	0.000270981	0.000971974	0.000261474	0.000416469
Entomoplasma somnilux																								0.0144902		3.16681e-05		0.000288577	4.28412e-05		4.18941e-06
Erythrobacteraceae bacterium SX2RGS8																			0.00112402	0.0138889	0.00153846	4.95786e-05	0.00107779	2.33149e-05	0.000124595	0.000744201	0.00103114	0.000195974	0.000214206	0.000317848	0.000134061	0.0012822	2.20903e-05	4.44012e-05	2.19194e-05
Escherichia coli																			0.00711877		0.00613333	0.00108081	0.000709318	0.00234315	0.000377938	0.0302272	0.0128239	0.00545065	0.00700454	0.00530304	0.0389783	0.000964958	0.000763694	0.00024174	0.000876776											0.000418203			0.045324
Escherichia virus phiX174																			0.0303484	0.00462963	0.00313846	0.00191373	0.0109161	0.00215663	0.00160312	0.011448	0.00872836	0.00691507	0.00516237	0.00715994	0.00241729	0.0027032	0.00143587	0.000984228	0.0166222
Faecalibacterium prausnitzii		0.0100622			0.00735236	0.0159959		0.0239173	0.021161	0.00759036		0.0101196	0.0623789	0.00834517	0.00378635		0.0769657
Friedmanniella sagamiharensis																			0.00149869		0.000205128	5.94943e-05	0.000359265	4.66298e-05		0.000950044	0.00162658	0.000607303	0.000278468	0.00153905	0.000293259	0.0247783	3.78691e-05		8.03712e-05
Fusobacterium mortiferum																												4.30711e-06		3.34577e-05	0.0193425
Fusobacterium perfoetens																										1.58341e-05					0.0438087
Fusobacterium varium																																																	0.0233082
Haemophilus parainfluenzae		0.00347603		0.00308008	0.00296466		0.000915122		0.0151558	0.00397216		0.0101196				0.000351247	0.0123662																										0.00011899	8.12204e-05	0.032226	0.000108823	0.00103812	0.000362037	0.000443225
Hydrogenophaga palleronii						0.0113519
Hymenobacter norwichensis																			0.00149869		0.000164103	0.000118989	0.0175119	0.00286773	3.32254e-05	0.00171008	0.001888	0.00124476	0.000599777	0.00573799	0.000599086	0.000244544	0.000242993	4.93347e-06	2.92259e-05
Hymenobacter sp.
Hymenobacter sp. DG01																			0.00187336		0.000123077		0.0327023	3.49724e-05		0.000934209	0.000856861	0.000346723	0.000192786	0.00309484	0.000155008	3.30465e-05	7.57382e-05		7.30647e-06
Hyphomicrobium sp.																			0.000374672		0.0157949	0.00628656	0.00871448	0.00774055	0.0115167	0.0059061	0.00948356	0.0146636	0.0145446	0.0111749	0.0189194	0.00953722	0.00337351	0.00396651	0.031922
Klebsiella oxytoca																			0.0310978		0.00221538	3.96629e-05	0.0017779	0.00466298	9.55229e-05	0.00888291	0.00624492	0.00625824	0.0105175	0.017398	0.00120236	0.000581618	0.00194079	5.18015e-05	0.000387243
Klebsiella pneumoniae																			0.0547021		0.00387692	0.00114031	0.00385058	0.00918608	0.000884625	0.0285963	0.0144069	0.0152687	0.0196213	0.0359837	0.00273988	0.00460007	0.00315576	0.000315742	0.00356556
Lactobacillus mudanjiangensis																			0.00524541	0.00231481	0.00100513	0.000337134	0.00195293	0.0005479	0.000348866	0.003626	0.00242535	0.00129644	0.00115671	0.00163943	0.000423131	0.000522135	0.000249305	0.000194872	0.00284952
Lactobacillus reuteri		0.00128064			0.000316231	0.0144479			0.00543323	0.000550596		0.00781969
Larkinella knui																				0.0138889		2.97471e-05	5.52715e-05	2.33149e-05	4.15317e-06		4.35692e-05	1.72285e-05		6.69154e-05	2.09471e-05				7.30647e-06
Lawsonella clevelandensis																			0.00562008		0.00133333	0.00020823	0.000267146	0.00285608	0.000195199	0.0022801	0.00149588	0.000885112	0.00111387	0.00286063	0.000439888	0.000515525	0.000340822	0.0124052	0.000277646
Leishmania major																																									0.182252			0.0194634	0.00569059	0.00453907		0.0350162
Leishmania sp.																																									0.0911262			0.00973168	0.00284529	0.00226954		0.0175081
Leishmaniinae sp.																																									0.0911262			0.00973168	0.00284529	0.00226954		0.0175081
Loktanella salsilacus			0.0113101
Loktanella vestfoldensis							0.0150995									0.00579557
Luteimonas sp. 100111																																							0.00374046		5.56386e-05	0.000599417	0.00209568	0.00143243	0.000250672	0.000317474	0.000346041	0.00134195	0.00126201
Lysinibacillus boronitolerans				0.00539014	0.000830105	0.00825593		0.00107735		7.86565e-05					0.00994548	0.0111521	0.00239941
Megamonas hypermegale
Megamonas sp.
Methanothermobacter thermautotrophicus					0.0158906								0.00129149
Microbacterium chocolatum	0.0225225	0.00201244								0.000865222		0.00321987
Micrococcus luteus		0.00155507		0.0038501						0.000668581		0.0105796	0.00142064
Modestobacter marinus																																					0.0375082		0.00183206	0.000199623	0.00202044	0.000537255	0.000325401	0.00705141	0.0221275	0.00228348	0.00587116	0.0132747	0.00302476
Moraxella osloensis																																					0.00406557		0.00719738	0.00267955	0.000716756	0.00269959	0.00824672	0.00663054	0.00938556	0.0153121	0.0175212	0.00829307	0.00953103
Mycobacterium arupense																	0.0156884
Mycobacterium avium																																						0.0979381	0.0270665	0.00903868	0.00464528	0.017463	0.0281787	0.00973906	0.00782944	0.0125294	0.0451122	0.0130671	0.0283393
Mycobacterium terrae																																							0.00540894	0.00215938	0.00103531	0.00425364	0.00626518	0.00159487	0.0019012	0.00291528	0.0113847	0.00316662	0.00660101
Mycobacterium tuberculosis																			0.00149869	0.00231481	0.00978462	0.00111056	0.000617199	0.00068779	0.000888778	0.0524582	0.0339694	0.00610318	0.0167509	0.0110745	0.00184334	0.000826162	0.0012339	0.000357677	0.00279838
Mycobacterium xenopi																			0.0157362	0.527778	0.157313	0.158612	0.115333	0.160243	0.157334	0.057826	0.113803	0.215237	0.310021	0.147515	0.126855	0.115683	0.0609125	0.0788344	0.69307
Nakamurella multipartita																			0.0464593		8.20513e-05	6.941e-05	9.21192e-05	3.49724e-05	4.56849e-05	0.000807537	0.00106018	0.000982022	0.000428412	0.00155578	0.000297448	8.59209e-05	4.73364e-05	1.72672e-05	8.76776e-05
Nautella italica									0.0117243						0.00161551
Negativicoccus massiliensis																																														0.0140871		0.0505887	0.0253146
Neisseria sp.
Novosphingobium sp. AP12																			0.000749344	0.0162037	0.0008	9.91572e-06	0.00019345		0.000195199	0.000174175	0.000755199	0.000669756	6.42618e-05	0.000568781	0.000234607	0.00363511	6.31152e-06	1.23337e-05	0.000482227
Parabacteroides distasonis									0.00400343	0.000589924			0.0129149				0.0092285
Paracoccus aminovorans		0.00210392	0.0574929		0.00505969	0.00980392	0.104324			0.00192709				0.00337358	0.000454362	0.0294169																							0.0206761	0.00048754	0.00136369	0.00230886	0.0326761	0.0105291	0.000934324	0.000960067	0.0090432	0.00217705	0.00216537
Paracoccus chinensis																			0.00599475		0.0064	0.00737729	0.0191055	0.00497773	0.00552371	0.00300847	0.00251249	0.00321095	0.0228772	0.00649079	0.00359452	0.00192331	0.00134435	0.000606817	0.00423045
Paracoccus contaminans																																							0.0183642	0.000744746	0.00382052	0.00258859	0.0302161	0.0091779	0.00119476	0.00100683	0.0211662	0.00289147	0.00257476
Paracoccus denitrificans																																							0.0197274	0.00048754	0.00137242	0.00213126	0.0343395	0.0100861	0.00104827	0.000952873	0.00928543	0.00224946	0.0019962
Paracoccus halophilus																					0.000123077	9.91572e-06		3.49724e-05	0.000178586	0.000174175	4.35692e-05	4.30711e-05	8.56825e-05	5.01865e-05	1.67576e-05	4.62651e-05	4.73364e-05	4.93347e-05	1.46129e-05
Paracoccus marcusii		0.00722649	0.0574929		0.00245079		0.112102	0.0120664		0.00310693		0.0381785			0.00151454	0.00886898	0.021041
Paracoccus salipaludis																			0.000374672		0.00601026	0.00162618	0.0101147	0.000909282	0.00238807	0.00234344	0.00209132	0.00168193	0.123233	0.00940161	0.00101384	0.000799725	0.000261928	0.000330543	0.00139554
Paracoccus sediminis																			0.0067441	0.00925926	0.259692	0.000981656	0.00169499	0.00404514	0.453713	0.136458	0.00463286	0.00566816	0.00385571	0.0174315	0.00467119	0.00159945	0.00155263	0.0631509	0.00709458
Paracoccus sp.
Paracoccus sp. 2251																				0.0138889	0.000410256	6.941e-05	0.000101331	0.000256464	0.00049838	0.000253345	0.000290461	0.000174438	0.000171365	0.000267661	5.86518e-05	0.000277591	1.89346e-05	4.19345e-05	0.000409162
Paracoccus sp. 228																				0.0138889	0.000553846	0.000118989	0.000396113	0.000139889	0.000610516	0.000364183	0.00123446	0.000898033	0.000492674	0.000317848	0.000171766	0.00116985	0.000325043	8.88025e-05	0.0011325
Paracoccus sp. BM15																																							0.0095747	0.000186186	0.000441836	0.00118995	0.0174089	0.00527194	0.000462279	0.000481158	0.00231847	0.00108611	0.000910134
Paracoccus sp. CBA4604																																							0.0140676	0.000380051	0.000912036	0.00179381	0.0247499	0.007236	0.000647841	0.000728932	0.00581348	0.00149159	0.00133306
Paracoccus sp. GY0581																			0.00337205		0.0372923	0.00136837	0.00153839	0.00252967	0.0485879	0.0326182	0.000769722	0.00104663	0.00203496	0.00443314	0.000955186	0.000680758	0.000239838	0.00494581	0.00049684
Paracoccus sp. M1-83																					0.0244308	0.000803173	0.00246879	0.00674967	0.045581	0.0136965	0.00168468	0.00157425	0.00306315	0.00403165	0.00117304	0.00111697	0.000385003	0.00267888	0.000840244
Paracoccus sp. SY																			0.00224803		0.0150974	0.00156668	0.00511262	0.00489613	0.0170778	0.00907292	0.00248344	0.00205019	0.00379145	0.00593874	0.00127358	0.00994038	0.000820497	0.00190925	0.00323677
Paracoccus yeei																																					0.00590164		0.0500981	0.00137433	0.00331759	0.0078901	0.0793613	0.0264852	0.00373078	0.00313787	0.0226657	0.00596637	0.00545742
Paracoccus zeaxanthinifaciens							0.0249371									0.00957148	0.00941307
Paracoccus zhejiangensis																																							0.0211778	0.000481782	0.00116623	0.00321465	0.0379432	0.0123381	0.00134126	0.00127529	0.00893939	0.00302663	0.00239544
Pezizomycotina sp.																																									0.0313583			0.0335366		0.0061921		0.0385883
Phaeobacter gallaeciensis	0.0720721
Phascolarctobacterium succinatutens																										9.50044e-05	5.80923e-05	3.44569e-05		0.00028439	0.0231926		4.41806e-05		7.30647e-06
Phreatobacter oligotrophus																				0.0138889	0.000246154	5.94943e-05	2.76358e-05		0.00017028	6.33362e-05	0.000116185	0.000236891	6.42618e-05	0.000250933	0.00021366	8.59209e-05	4.73364e-05	5.92017e-05	0.000628356
Planctomycetales bacterium 12-60-4																				0.0138889	0.00785641	0.00273674	0.00429275	0.00350889	0.00892931	0.00258095	0.00185895	0.00668464	0.00781852	0.00352979	0.00630088	0.00328482	0.000618529	0.00290828	0.00811749
Planococcus maitriensis				0.0254107											0.00156502
Porphyrobacter mercurialis																			0.000749344	0.025463	0.00104615	9.91572e-06	0.000948828	3.49724e-05	9.13697e-05	0.000411686	0.000319507	0.000148595	8.56825e-05	0.000334577	8.37882e-05	0.000806334	9.46728e-06	6.90686e-05	4.38388e-05
Prevotella copri		0.00722649			0.00387382			0.00775695	0.00629111	0.00460141	0.0162665	0.0151794	0.0396487				0.0129199
Prevotella histicola																							1.84238e-05			3.16681e-05	0.0418264	8.61423e-06		0.00015056	2.93259e-05				7.30647e-06
Prevotella melaninogenica				0.000513347	0.000355759		0.00205903		0.0217329				0.00439106		0.00121163	0.000790306																											1.69985e-05		0.0158444	2.69808e-05	5.76735e-05	0.000130333	0.00168493
Prevotella sp. CAG:891																										9.50044e-05	7.26153e-05	6.67603e-05	2.14206e-05	0.000200746	0.238822		0.00105718		1.46129e-05
Prevotella stercorea		0.000640322		0.000256674	3.95288e-05	0.00103199			0.000571919	0.000275298	0.00929512		0.0281545				0.00775194
Propionibacterium acnes	0.189189	0.0474753	0.122526	0.0231006	0.0166416	0.0159959	0.0199039	0.0202543	0.0969402	0.048885	0.221534	0.194112	0.0786517	0.0149148	0.0135804	0.00254654	0.216685
Proteobacteria sp.																			0.00599475	0.0185185	0.000328205	0.000436292	0.00209111	0.00111912	0.000274109	0.00361017	0.00575113	0.00367182	0.00224916	0.0132994	0.00127358	0.000383339	0.000284018	0.000298475	0.00130786
Proteobacterium sp.																																													0.0133149
Pseudomonas aeruginosa																			0.0213563		0.00194872	0.000932077	0.00145548	0.000489613	0.000560678	0.00758451	0.00307889	0.00214494	0.0021849	0.00271007	0.0010306	0.0107599	0.000331355	0.000182538	0.000438388		0.00590164		0.00667394	0.000479862	0.000758212	0.000297488	0.0028509	0.00663054	0.0029397	0.00180637	0.000968914	0.00948055	0.00423601
Pseudomonas chlororaph																																												0.00228894	0.000657608	0.000329616		0.0159683	0.00236499
Pseudomonas fluorescens																																					0.0291148							0.0116293		0.00213104		0.00640565	0.0107863
Pseudomonas fragi																																												0.00106325	0.000429724	0.000119165	0.000311437	0.0153359	0.00206049
Pseudomonas mendocina																																							0.00119956				0.000543953	0.00148412	0.000761783	0.000430794		0.00390035	0.0009169
Pseudomonas putida																																					0.0305574							0.00989412	0.00169611	0.00170069		0.00341763	0.00307551
Pseudomonas sp.
Pseudomonas stutzeri		0.0168313		0.0154004	0.00221361			0.00818789		0.0181697		0.0390984	0.00671574	0.0136719							0.00750769	0.00147744	0.00155681	0.00118906	0.00510009	0.00405352	0.00267224	0.00294822	0.00175649	0.00463389	0.00488485	0.0443484	0.000615373	0.000414412	0.00165126				0.0652454	0.00646086	0.004498	0.0125211	0.0281326	0.0298079	0.0122895	0.0104177	0.0221812	0.026588	0.0710479
Pseudomonas veronii		0.00274424		0.00770021	0.00118586		0.00434683	0.0107735		0.00117985			0.00361617	0.0065696		0.00439059
Pseudomonas viridiflava		0.00146359			0.00134398	0.0144479			0.0128682	0.00145515				0.0078125
Pseudoxanthomonas spadix																					0.00014359		5.52715e-05		2.4919e-05	3.16681e-05		1.29213e-05	6.42618e-05	5.01865e-05	0.000121493	0.000112358			8.76776e-05
Pseudoxanthomonas suwonensis																																							0.0174809		0.000156006		0.00966731	0.00567066	0.000647841	0.000445184		0.00316179	0.00125862
Reyranella soli																			0.00299738	0.00694444	0.00309744	0.00083292	0.00537976	0.00290271	0.00390398	0.00332515	0.00114732	0.00224401	0.00355582	0.000769527	0.0117052	0.00233969	0.000148321	0.0010903	0.0191795
Rhizobiales bacterium CCH10-E5																			0.00149869		0.000225641	4.95786e-05	6.44834e-05		0.000141208	0.000158341	8.71384e-05	7.75281e-05	0.000235627	0.000234204	0.000104735	0.0193586	2.52461e-05	3.20676e-05	0.000197275
Rhizobium leguminosarum			0.0160226		0.00158115							0.0179393	0.00942787
Rhodobacter sp. LPB0142																																							0.00857143	0.000165073	0.000341468	0.000608297	0.0144779	0.00440067	0.000325548	0.000262613	0.00183402	0.000893025	0.000656379
Rhodospirillales bacterium URHD0017																			0.00112402		0.00391795	0.00123946	0.00468887	0.00444149	0.00425284	0.00313514	0.000798768	0.00206526	0.00394139	0.000953544	0.0120781	0.00218107	0.000100984	0.00111003	0.0211815
Rickettsia felis																				0.00694444			0.0108977	0.000326409		0.000316681	4.35692e-05	7.10674e-05	0.0245909	0.00028439	5.02729e-05	4.62651e-05			0.00633471				8.7241e-05	5.75835e-06	0.00424708	0.000444012		0.00044302	2.60439e-05	3.19273e-05	0.0404406	0.000275148	0.000142103
Rickettsia parkeri
Rickettsia sp.																																									0.00468237	0.000546135		0.000509473	7.81316e-05	8.31909e-05	0.0447892	0.000405482	0.000267288
Roseomonas mucosa		0.00420783			0.00138351	0.0108359	0.000457561			0.0018091	0.00309837	0.0193192
Roseomonas nepalensis																			0.00187336		0.000266667	1.98314e-05	0.00581272	0.0010142	0.000423623	0.0014409	0.00885907	0.00235815	0.000535515	0.0965254	0.0010683	0.000198279	0.000142009	3.45343e-05	0.000321485
Rothia dentocariosa		0.00265276		0.00359343	0.000751048		0.00388927	0.00711054	0.00657707	0.00342156		0.00965961				0.0014928	0.0245478
Rothia mucilaginosa		0.000731797			0.000513875				0.0408922	0.000668581	0.0402789			0.00550426	0.000504847		0.00073828								4.9838e-05	4.75022e-05	0.0382973	6.67603e-05	0.00899666	0.000117102	5.02729e-05	1.32186e-05	6.31152e-05	4.93347e-06	7.30647e-06								0.000245265	0.000177208	0.0913293	0.00015469	0.039241	0.000569605	0.000822165
Rubellimicrobium sp. YIM 131921																			0.0123642		0.000205128	9.91572e-06	0.100088	0.000396354	2.4919e-05	0.000934209	0.00140874	0.00064176	0.000171365	0.00262643	0.000293259	9.25302e-05	0.000183034	1.97339e-05	6.57582e-05
Ruminococcus flavefaciens		0.000640322								0.000275298		0.0105796
Ruminococcus gnavus					0.788481	0.0206398		0.66365		0.137531			0.140385						0.00112402					6.99447e-05		0.000126672	8.71384e-05	0.000109831	2.14206e-05	0.000451679	0.0975546	1.98279e-05	2.20903e-05		3.65323e-05
Saccharomycotina sp.																																									0.0313682		0.00137931	0.0341421	0.008461	0.00982641		0.0283065	0.00687506
Salmonella enterica			0.0122526	0.00513347						0.00117985									0.0475834	0.00694444	0.00428718	0.00261775	0.00992124	0.00501271	0.00142038	0.0299739	0.013826	0.00843764	0.0115671	0.0165448	0.00254716	0.00231986	0.00388158	0.00207946	0.0117634
Serratia marcescens			0.0160226				0.00320293		0.014298			0.0280589	0.0118817
Skermanella aerolata																			0.0187336		0.0512205	0.00149727	0.000377689	0.000769392	0.0154207	0.0202518	0.0153799	0.0109918	0.0375289	0.0443649	0.00519068	0.000951739	0.0814912	0.154053	0.000584518
Solirubrobacter soli																			0.000749344	0.0277778	0.000328205	7.93257e-05	0.00138179	9.32597e-05	0.000112136	0.0029293	0.0158011	0.00426835	0.00447691	0.00607257	0.000561381	0.000204888	0.000119919	7.40021e-06	0.000204581
Sordariomycetidae sp.																																									0.0313583			0.0335366		0.0061921		0.0385883
Sphingobium cloacae																																					0.0116721		0.0145692	0.000201542	0.000385106	0.000688219	0.0109835	0.00379521	0.000436235	0.00043619	0.000922775	0.000946124	0.00225334
Sphingobium sp.
Sphingobium sp. RAC03																																							0.0023337	0.000220737	0.000330559	0.000594976	0.00244051	0.00161702	0.000875725	0.000279701	0.000495992	0.00244737	0.00181012
Sphingobium yanoikuyae			0.0179076											0.0154474
Sphingomonas azotifigens			0.0160226				0.0189888	0.00495583					0.00736149			0.00728837
Sphingomonas dokdonensis																			0.000749344		0.0231385	0.000793257	0.00121597	0.00136392	0.0220492	0.00908875	0.000958522	0.001178	0.00149944	0.00342941	0.00575625	0.0467211	0.000296641	0.00152691	0.000387243
Sphingomonas echinoides							0.0185312									0.00711275
Sphingomonas koreensis																			0.0131135		0.00278974	4.95786e-05	0.000497444	0.000104917	0.000473461	0.000269179	0.000261415	0.000131367	6.42618e-05	0.000401492	0.000351911	0.00181756	3.15576e-06	4.6868e-05	5.84518e-05		0.0211148		0.0140022	0.000191945	0.000561841	0.000479533	0.00808645	0.00301254	0.000599009	0.000413706	0.00102659	0.00119714	0.00203342
Sphingomonas melonis																																					0.0203279		0.0321592	0.000362776	0.000782213	0.00129208	0.0270593	0.00805558	0.000589243	0.000718139	0.00155718	0.00181984	0.00465894
Sphingomonas mucosissima																			0.00112402		0.0240205	0.000823004	0.00182396	0.00162039	0.0245909	0.00984878	0.000479261	0.00118661	0.00115671	0.00160597	0.00289069	0.0252343	0.000347133	0.00166998	0.000423775
Sphingomonas paucimobilis																			0.149869		0.0299282	0.000109073	0.000138179	0.000571215	0.000697732	7.91703e-05	2.90461e-05	7.96816e-05	0.000107103	0.00015056	0.000175955	0.000707195	1.57788e-05	1.72672e-05	0.000211888
Sphingomonas sanxanigenens																																					0.0118033		0.0124864	0.000159314	0.000509475	0.000586096	0.0109883	0.00448189	0.000608775	0.000469466	0.000865102	0.00127437	0.0015699
Sphingomonas sp. ABOLG																			0.00112402		0.0304205	0.000961824	0.00121597	0.00170199	0.0258535	0.00980128	0.000987568	0.00142135	0.00130666	0.00254278	0.00377047	0.0252541	0.00033451	0.00199559	0.000482227
Sphingomonas sp. CCH20-B6																			0.00149869	0.0138889	0.000553846	6.941e-05	1.84238e-05	9.32597e-05	0.000485921	0.000285013	1.45231e-05	4.30711e-05		8.36442e-05	3.35153e-05	0.000138795		1.48004e-05
Sphingomonas sp. LK11																																					0.102033		0.0437623	0.000216898	0.000819305	0.000941306	0.0109349	0.00430468	0.000686907	0.000564798	0.000980449	0.00153021	0.00246311
Sphingomonas sp. NIC1																																					0.0175738		0.0111232	0.000201542	0.000992767	0.000550575	0.00649344	0.00260644	0.000475301	0.000417303	0.000611339	0.00111507	0.00176275
Sphingomonas taxi																																					0.011541		0.0137732	0.000264884	0.00140951	0.000812542	0.0118504	0.00557467	0.000885492	0.000978954	0.00131495	0.00236531	0.0029537
Sphingomonas wittichii		0.00219539			0.000909163		0.016701			0.00294962				0.0426136		0.000702494
Sphingomonas yabuuchiae			0.139491				0.0459849						0.00516596			0.00386372
Sphingopyxis alaskensis																																					0.00327869	0.0154639	0.013795	0.00109984	0.000645844	0.00131428	0.0117144	0.00591432	0.00143892	0.00186527	0.00336813	0.00130333	0.0164738
Staphylococcus aureus		0.0390596	0.187559	0.26771	0.0434422	0.293602	0.099062	0.0497738		0.0327998	0.0999225	0.0975161	0.0117526		0.334562	0.312961	0.0358066		0.181716	0.00231481	0.0987487	0.0130689	0.0296532	0.265394	0.030206	0.102367	0.059225	0.0489137	0.0746508	0.124496	0.008228	0.00543945	0.0168518	0.00260981	0.00400395		0.00196721		0.0350164	0.00163537	0.00132769	0.0688397	0.0133147	0.000457788	0.000286483	0.000695655	0.000357575	0.0010668	0.000446608
Staphylococcus epidermidis	0.13964	0.0113428	0.0292177	0.104723	0.0169974	0.0913313	0.0070922	0.0387847	0.0540463	0.0069611	0.0364059	0.0289788	0.00607		0.186238	0.119161	0.00978221
Staphylococcus haemolyticus				0.0200205	0.00422958	0.110423	0.00411805			0.000589924			0.0235051		0.0241317	0.0192308
Staphylococcus phage PVL
Staphylococcus sciuri		0.000914746		0.0367043		0.00670795		0.00495583		0.000393283					0.0223142	0.0157183
Stenotrophomonas acidaminiphila										0.000747237			0.00116234	0.0104759	0.00580574
Stenotrophomonas geniculata							0.0118966						0.00361617			0.00456621
Stenotrophomonas rhizophila																			0.00112402		0.00765128	0.00160635	0.00292018	0.00173696	0.00483429	0.00733117	0.00287557	0.00399485	0.00175649	0.0150894	0.00476755	0.0501381	0.000605906	0.000451413	0.000445695		0.00104918		0.0130207	0.00118622	0.00121532	0.00252199	0.0109811	0.0100196	0.00160821	0.00235767	0.00311437	0.0128644	0.0090066
Streptococcus australis
Streptococcus infantis		0.0042993		0.0107803					0.0829282	0.00184843					0.00383683	0.00658588	0.0103359
Streptococcus oralis																			0.00112402		0.00332308	0.000158651	5.52715e-05	0.000174862	0.000195199	0.0218827	0.0139276	0.00281039	0.00719733	0.00598893	0.000666116	0.00019167	0.000542791	7.40021e-06	0.000226501
Streptococcus parasanguinis																							3.68477e-05			1.58341e-05	0.0403305	9.90636e-05	0.000235627	0.000250933	0.000155008	6.6093e-06	2.84018e-05	4.93347e-06	2.92259e-05				0.000130862				5.09956e-05	0.000110755	0.0704161	0.000171328	0.00175327	0.000622704	0.000730814
Streptococcus pneumoniae																			0.00112402		0.00406154	0.0332672	0.0156787	0.00885967	0.000714345	0.0167999	0.0175874	0.00247444	0.00674749	0.00493501	0.00085464	0.000733632	0.0250062	0.0205134	0.000175355
Streptococcus salivarius																																												6.6453e-05	0.0338961	7.7345e-05	0.000611339	0.000279975	0.000504126
Streptococcus sp. I-P16																																													0.0149036	6.29552e-06	0.00212238	0.000130333	0.000175937
Thermothelomyces thermophila																																									0.023126			0.0166723		0.0030965		0.023962
Variovorax paradoxus			0.0197926				0.00183024		0.00285959				0.00180808	0.00355114		0.00386372
Veillonella dispar		0.00365898	0.0122526	0.00436345	0.00462487			0.00624865	0.0743494	0.00314626		0.00689972	0.00387447		0.00615913		0.00682909
Veillonella parvula		0.00274424			0.00169974	0.00412797		0.00991166	0.02831	0.00212373		0.00643974	0.0149813	0.00443892	0.0006563		0.0363603																						0.000218103	3.64695e-05	4.80019e-05			0.000184592	0.0496396	5.3512e-05	0.000219159	0.000468235	0.000277438
Veillonella sp.
Virgibacillus pantothenticus					0.000909163	0.0304438								0.0065696	0.00292811	0.00368809						3.96629e-05			8.30634e-06	3.16681e-05	4.35692e-05	0.000288577		0.000100373	1.25682e-05	0.0188762	1.89346e-05	1.72672e-05
Wolbachia endosymbiont of Culex quinquefasciatus
Xanthomonadaceae bacterium NML93-0399																					0.000923077	9.91572e-06	6.44834e-05	0.000116575	0.000182739	0.000348349	4.35692e-05	0.00016367	2.14206e-05	0.000368035	0.000134061	0.022855	6.31152e-06	4.93347e-05	0.000160742
Xanthomonas campestris																			0.000374672		0.000184615		0.000654046	0.126833	1.24595e-05	4.75022e-05	5.80923e-05	5.59925e-05	6.42618e-05	0.000184017	3.35153e-05	0.000158623	3.15576e-06		1.46129e-05				0.00162486			0.101772	0.000869354	0.000649763	0.000257183	0.000135354		0.000830272	0.000406008
[truncated: 38 more columns]

## Sheet: Control samples
Supplemental Table 3B: Taxonomic classification of control samples performed by each vendor and reported as relative abundance.
Taxonomic Classification	Vendor L FC2	Vendor L MC2		Vendor J FC2	Vendor J MC2		Vendor C (KrakenUniq) FC2	Vendor C (KrakenUniq) MC2		Vendor C (MetaPhlAn) FC2	Vendor C (MetaPhlAn) MC2		Vendor N FC2	Vendor N MC2
Acidobacteria sp.	0	0		0.000982211	6.60349e-05		0	0		0	0		0	0
Acinetobacter baumannii	0	0		0.00251009	0.00161786		0	0		0	0		0	0
Acinetobacter johnsonii	0	0		0	0		0.00103045	0.000174891		0	0		0	0
Acinetobacter lwoffii	0.0120482	0		0	3.30175e-05		0	0		0	0		0	0
Acinetobacter schindleri	0	0		0	0		0	0.000139913		0	0		0	0
Acinetobacter sp. NIPH 899	0	0		0	6.60349e-05		0	0		0	0		0	0
Actinobacteria sp.	0	0		0.000327404	0.000165087		0	0		0	0		0	0
Alphaproteobacteria sp.	0	0		0.000218269	3.30175e-05		0	0		0	0		0	0
Anoxybacillus kestanbolensis	0	0.0683091		0	0		0	0		0	0		0	0
Bacillus anthracis	0	0		0.000109135	0.00574504		0	0		0	0		0	0
Bacillus cereus	0	0		0.000654807	0.0958497		0	0.655509		0	0		0	0
Bacillus flexus	0	0.0929451		0	0		0	0		0	0		0	0
Bacillus halodurans	0	0.0223964		0	0		0	0		0	0		0	0
Bacillus muralis	0	0.0223964		0	0		0	0		0	0		0	0
Bacillus mycoides	0	0		0	0.00577806		0	0.0102399		0	0		0	0
Bacillus pseudomycoides	0	0		0	0.00336778		0	0		0	0		0	0
Bacillus sp. GeD10	0	0		0	0.0365173		0	0		0	0		0	0
Bacillus thuringiensis	0	0		0	0.0920197		0	0.120753		0	0.509777		0	0.479425
Bacillus toyonensis	0	0		0	0.00383003		0	0		0	0		0	0
Bacillus wiedmannii	0	0		0.000109135	0.00505167		0	0		0	0		0	0
Brevundimonas sp.	0	0		0.000327404	9.90524e-05		0	0		0	0		0	0
Brevundimonas sp. LM2	0	0		0.000109135	0		0	0		0	0		0	0
Bullavirinae	0	0		0	0		0.304962	0.0290844		0	0		0	0
Burkholderiales sp.	0	0		0.000327404	0.0307393		0	0		0	0		0	0
Chlamydia trachomatis	0	0		0.000436538	0.000198105		0	0		0	0		0	0
Cronobacter sakazakii	0	0		0.000109135	0.00013207		0	0		0	0		0	0
Cutibacterium acnes	0	0		0.0245553	0.017004		0.0429182	0.0155041		0	0		0	0
Deltaproteobacteria sp.	0	0		0.000109135	6.60349e-05		0	0		0	0		0	0
Enterobacteria phage phiX174 sensu lato	0	0		0	0		0.304756	0.0290844		0	0		0	0
Enterococcus faecalis	0	0		0.00109135	0.000297157		0	0		0	0		0	0
Escherichia coli	0	0		0.0031649	0.00118863		0	0		0	0		0	0
Escherichia virus phiX174	0	0		0.0241187	0.00425925		0	0		0	0		0	0
Faecalibacterium prausnitzii	0.0481928	0		0	0		0	0		0	0		0	0
Klebsiella pneumoniae	0	0		0	0.000429227		0	0		0	0		0	0
Lactobacillus mudanjiangensis	0	0		0.00512932	0.000825437		0	0		0	0		0	0
Lawsonella clevelandensis	0	0		0.0148423	0.00894773		0	0		0	0		0	0
Lysinibacillus boronitolerans	0	0.0145577		0	0		0	0		0	0		0	0
Macrococcus caseolyticus	0.0150602	0		0	0		0	0		0	0		0	0
Moraxella osloensis	0	0		0	0		0	0.000113679		0	0		0	0
Mycobacterium tuberculosis	0	0		0.000436538	0.000297157		0	0		0	0		0	0
Mycobacterium xenopi	0	0		0.000327404	6.60349e-05		0	0		0	0		0	0
Paracoccus chinensis	0	0		0	3.30175e-05		0	0		0	0		0	0
Paracoccus sediminis	0	0		0.000109135	0.000693367		0	0		0	0		0	0
Paracoccus sp. GY0581	0	0		0	6.60349e-05		0	0		0	0		0	0
Paracoccus sp. SY	0	0		0	3.30175e-05		0	0		0	0		0	0
Paracoccus yeei	0	0		0	0		0	0.000157402		0	0		0	0
Phreatobacter oligotrophus	0	0		0	0.00013207		0	0		0	0		0	0
Planctomycetales bacterium 12-60-4	0	0		0.000109135	0		0	0		0	0		0	0
Planococcus maitriensis	0	0.0324748		0	0		0	0		0	0		0	0
Propionibacterium acnes	0.256024	0.031355		0	0		0	0		0.0293371	0.0157817		0.0277497	0.0163914
Proteobacteria sp.	0	0		0.000545673	0		0	0		0	0		0	0
Pseudomonas aeruginosa	0	0		0.0105861	0.00141975		0.00463702	0.00048095		0	0		0	0
Pseudomonas stutzeri	0.0301205	0.0425532		0.000109135	6.60349e-05		0	0		0	0		0	0
Rhizobium leguminosarum	0.0150602	0		0	0		0	0		0	0		0	0
Rhodospirillales bacterium URHD0017	0	0		0	3.30175e-05		0	0		0	0		0	0
Ruminococcus flavefaciens	0.0240964	0		0	0		0	0		0	0		0	0
Salmonella enterica	0	0		0.017025	0.00379701		0	0		0	0		0	0
Serratia marcescens	0.0210843	0		0	0		0	0		0	0		0	0
Skermanella aerolata	0	0		0	6.60349e-05		0	0		0	0		0	0
Sphingobium cloacae	0	0		0	0		0	0.000183635		0	0		0	0
Sphingomonas dokdonensis	0	0		0	6.60349e-05		0	0		0	0		0	0
Sphingomonas koreensis	0	0		0	0.000198105		0	0.000279825		0	0		0	0
Sphingomonas melonis	0	0		0	0		0	0.000201125		0	0		0	0
Sphingomonas mucosissima	0	0		0	6.60349e-05		0	0		0	0		0	0
Sphingomonas paucimobilis	0	0		0	0.00204708		0	0		0	0		0	0
Sphingomonas sp. CCH20-B6	0	0		0	9.90524e-05		0	0		0	0		0	0
Sphingomonas sp. LK11	0	0		0	0		0	0.000891944		0	0		0	0
Sphingomonas sp. NIC1	0	0		0	0		0	6.12118e-05		0	0		0	0
Sphingopyxis alaskensis	0	0		0	0		0	6.12118e-05		0	0		0	0
Staphylococcus aureus	0.487952	0.547592		0.889774	0.664047		0.340976	0.137027		0.970663	0.474441		0.97225	0.504184
Staphylococcus epidermidis	0.0903614	0.0918253		0	0		0	0		0	0		0	0
Staphylococcus sciuri	0	0.0335946		0	0		0	0		0	0		0	0
Streptococcus oralis	0	0		0.000436538	0.000627332		0	0		0	0		0	0
Streptococcus parasanguinis	0	0		0.000218269	0		0	0		0	0		0	0
Streptococcus pneumoniae	0	0		0.00109135	0.0118203		0	0		0	0		0	0
Veillonella parvula	0	0		0	0		0.000721315	5.24673e-05		0	0		0	0
